# Supplementary material for: The entry of unclosed autophagosomes into vacuoles and its physiological relevance
Source: PLoS Genet. 2022 Oct 13;18(10):e1010431. doi: 10.1371/journal.pgen.1010431 (PMC9562215; doi:10.1371/journal.pgen.1010431)
Supplement: S1 Data — (ZIP) [file pgen.1010431.s018.zip]

Archive with 35 entries (34 files):
- #Quantification data/
- #Quantification data/Figure 1C.xls
- #Quantification data/Figure 1D.xlsx
- #Quantification data/Figure 1E.xls
- #Quantification data/Figure 1F.xlsx
- #Quantification data/Figure 2B.xlsx
- #Quantification data/Figure 3B.xlsx
- #Quantification data/Figure 5B.xlsx
- #Quantification data/Figure 6AB-2h.xlsx
- #Quantification data/Figure 6AB-8h.xlsx
- #Quantification data/Figure 6AB-SPASS.zip
- #Quantification data/Figure 6CD.xlsx
- #Quantification data/Figure 7B.xlsx
- #Quantification data/Figure 7D.xlsx
- #Quantification data/Figure 8B.xlsx
- #Quantification data/Figure 9B.xlsx
- #Quantification data/Figure 9C.xlsx
- #Quantification data/Figure S1B.xlsx
- #Quantification data/Figure S1C.xlsx
- #Quantification data/Figure S1D.xlsx
- #Quantification data/Figure S3C.xlsx
- #Quantification data/Figure S4C.xls
- #Quantification data/Figure S5A.xls
- #Quantification data/Figure S5B.xlsx
- #Quantification data/Figure S5D.xls
- #Quantification data/Figure S6C.xls
- #Quantification data/Figure S6D.xls
- #Quantification data/Figure S7B.xlsx
- #Quantification data/Figure S7CD.zip
- #Quantification data/Figure S8B.xlsx
- #Quantification data/Figure S8D.xlsx
- #Quantification data/Figure S8F.zip
- #Quantification data/Figure S9C.xlsx
- #Quantification data/Figure S9D.xlsx
- #Quantification data/Figure S9F.zip
