# Supplementary material for: The entry of unclosed autophagosomes into vacuoles and its physiological relevance
Source: PLoS Genet. 2022 Oct 13;18(10):e1010431. doi: 10.1371/journal.pgen.1010431 (PMC9562215; doi:10.1371/journal.pgen.1010431)
Supplement: S1 Data — (ZIP) [file pgen.1010431.s018.zip › #Quantification data/Figure 1C.xls]

## Sheet: 1
Strain		data	cells with APC（A）	Cell Amount(C)	(A/C)%	AVE	STDEV	A total	C total	(A/C)%		p values
WT	1	121318-CaiJ#1	0	231	0	0	0	0	817	0
		121318-CaiJ#2	0	300	0
		081519-WZL	0	286	0							WT-V21D0.5	6.08766e-09	***
V21D	0.5	121318-CaiJ#1	202	214	94.3925	93.5876	0.914907	974	1042	93.4741		WT-V21D1	2.12324e-08	***
		121318-CaiJ#2	350	378	92.5926							WT-V21D2	2.80601e-09	***
		081519-WZL	422	450	93.7778							WT-V21D3	7.75383e-05	***
	1	121318-CaiJ#1	272	312	87.1795	85.962	1.14848	948	1105	85.7919		WT-V21D4	0.00307154	**
		121318-CaiJ#2	416	490	84.898
		081519-WZL	260	303	85.8086
	2	121318-CaiJ#1	196	298	65.7718	65.9266	0.531033	512	777	65.8945
		121318-CaiJ#2	167	255	65.4902
		081519-WZL	149	224	66.5179
	3	121318-CaiJ#1	201	362	55.5249	51.5381	5.3845	446	852	52.3474
		121318-CaiJ#2	146	272	53.6765
		081519-WZL	99	218	45.4128
	4	121318-CaiJ#1	46	264	17.4242	18.064	4.89326	142	810	17.5309
		121318-CaiJ#2	53	228	23.2456
		081519-WZL	43	318	13.522
