# Supplementary material for: The entry of unclosed autophagosomes into vacuoles and its physiological relevance
Source: PLoS Genet. 2022 Oct 13;18(10):e1010431. doi: 10.1371/journal.pgen.1010431 (PMC9562215; doi:10.1371/journal.pgen.1010431)
Supplement: S1 Data — (ZIP) [file pgen.1010431.s018.zip › #Quantification data/Figure 1D.xlsx]

## Sheet: Sheet1
GFP-Atg8			12/13/18-CaiJ#2	08/16/19-WZL	08/18/19-WZL	12/13/18-CaiJ#2	08/16/19-WZL	08/18/19-WZL	AVEARGE	STDEV							AVEARGE		STDEV
	OD		IntDen	IntDen	IntDen	GFP-%	GFP%	GFP%	GFP%							OD	GFP%	mApe1%	GFP%	mApe1%
WT	1	GFP-Atg8	27.627	8.175	12.336							p values			WT	1	86.6843	72.2339	7.02627	4.41421
		GFP	102.057	92.873	104.553	78.6967	91.9098	89.4464	86.6843	7.02627					V21D	0.5	4.54493	5.66872	0.750533	1.73914
V21D	0.5	GFP-Atg8	98.893	68.586	66.303											1	3.32079	6.34922	0.558752	1.7479
		GFP	5.439	3.374	2.571	5.21317	4.68872	3.7329	4.54493	0.750533		WT-V21 0.5	3.5921e-05	***		2	22.9348	6.94664	9.07595	2.31682
	1	GFP-Atg8	96.324	74.351	79.252							WT-V21 1	3.35361e-05	***		3	43.2895	22.329	10.3054	4.32849
		GFP	3.946	2.176	2.606	3.93537	2.84344	3.18356	3.32079	0.558752		WT-V21 2	0.000652816	***		4	58.5428	30.5329	2.23089	8.95659
	2	GFP-Atg8	84.629	90.414	73.766							WT-V21 3	0.00382123	**
		GFP	22.829	15.734	35.902	21.2446	14.8227	32.737	22.9348	9.07595		WT-V21 4	0.00271244	**
	3	GFP-Atg8	94.021	93.411	71.086
		GFP	46.426	70.893	82.332	33.0559	43.1475	53.6652	43.2895	10.3054
	4	GFP-Atg8	77.791	67.891	62.462
		GFP	107.977	88.362	97.505	58.1247	56.5506	60.9532	58.5428	2.23089
Ape1			12/13/18-CaiJ#2	08/16/19-WZL	08/18/19-WZL	12/13/18-CaiJ#2	08/16/19-WZL	08/18/19-WZL	AVEARGE	STDEV
	OD		IntDen	IntDen	IntDen	mApe1%	mApe1%	mApe1%	mApe1%
WT	1	prApe1	44.504	19.084	34.18
		mApe1	103.503	65.073	77.692	69.9312	77.3233	69.4472	72.2339	4.41421
V21D	0.5	prApe1	92.661	53.135	52.373							WT-V21 0.5	1.7013e-05	***
		mApe1	3.724	4.205	3.23	3.86367	7.33345	5.80904	5.66872	1.73914		WT-V21 1	1.77705e-05	***
	1	prApe1	113.394	52.356	65.033							WT-V21 2	2.2374e-05	***
		mApe1	5.592	4.665	4.274	4.69971	8.1812	6.16677	6.34922	1.7479		WT-V21 3	0.000151801	***
	2	prApe1	97.828	54.525	77.17							WT-V21 4	0.00193803	**
		mApe1	5.893	5.804	4.524	5.68159	9.62058	5.53774	6.94664	2.31682
	3	prApe1	101.79	56.845	89.638
		mApe1	23.236	21.098	24.309	18.5849	27.0685	21.3336	22.329	4.32849
	4	prApe1	110.204	60.748	76.093
		mApe1	43.154	41.252	22.75	28.1394	40.4431	23.0163	30.5329	8.95659
