# Supplementary material for: The entry of unclosed autophagosomes into vacuoles and its physiological relevance
Source: PLoS Genet. 2022 Oct 13;18(10):e1010431. doi: 10.1371/journal.pgen.1010431 (PMC9562215; doi:10.1371/journal.pgen.1010431)
Supplement: S1 Data — (ZIP) [file pgen.1010431.s018.zip › #Quantification data/Figure 1E.xls]

## Sheet: 1
Strain	data	cells with APC（A）	Cell Amount(C)	(A/C)%	AVE	STDEV	A total	C total	(A/C)%		p values
WT	121318-CaiJ#1	0	216	0	0	0	0	692	0
	121318-CaiJ#2	0	236	0
	030119-CaiJ	0	240	0							WT-V21D	2.66502e-06	***
V21D	121318-CaiJ#1	168	248	67.7419	66.4148	2.97301	519	786	66.0305		WT-V21DPPD	5.59595e-09	***
	121318-CaiJ#2	201	319	63.0094							WT-PPD	#DIV/0!
	030119-CaiJ	150	219	68.4932							WT-A1D	#DIV/0!
V21DPPD	121318-CaiJ#1	279	292	95.5479	94.717	0.906653	852	900	94.6667
	121318-CaiJ#2	258	272	94.8529
	030119-CaiJ	315	336	93.75
PPD	121318-CaiJ#1	0	228	0	0	0	0	805	0
	121318-CaiJ#2	0	268	0
	030119-CaiJ	0	309	0
A1D	121318-CaiJ#1	0	310	0	0	0	0	795	0
	121318-CaiJ#2	0	261	0
	030119-CaiJ	0	224	0
