# Supplementary material for: The entry of unclosed autophagosomes into vacuoles and its physiological relevance
Source: PLoS Genet. 2022 Oct 13;18(10):e1010431. doi: 10.1371/journal.pgen.1010431 (PMC9562215; doi:10.1371/journal.pgen.1010431)
Supplement: S1 Data — (ZIP) [file pgen.1010431.s018.zip › #Quantification data/Figure 1F.xlsx]

## Sheet: Sheet1
GFP-Atg8		12/13/18-CaiJ#1	10/23/19-WZL	10/24/19-WZL#2	12/13/18-CaiJ#1	10/23/19-WZL	10/24/19-WZL#2	AVEARGE	STDEV						AVEARGE		STDEV
		IntDen	IntDen	IntDen	GFP-%	GFP%	GFP%	GFP%							GFP%	mApe1%	GFP%	mApe1%
WT	GFP-Atg8	28.026	32.249	34.027							p values			WT	78.5865	86.8716	3.06158	8.39308
	GFP	127.894	103.008	117.723	82.0254	76.1572	77.5769	78.5865	3.06158					V21D	30.6486	5.31989	5.55288	1.37123
V21D	GFP-Atg8	95.441	94.939	92.562										V21DPep4DPrb1D	3.48141	3.97182	1.53685	0.635616
	GFP	31.286	43.827	51.335	24.6877	31.5834	35.6748	30.6486	5.55288		WT-V21	0.000196387	***	Pep4DPrb1D	3.10935	3.90564	1.37813	0.590006
V21DPep4DPrb1D	GFP-Atg8	108.811	95.382	92.361							WT-V21PP	2.87213e-06	***	Atg1D	4.20667	2.97542	0.484813	0.334223
	GFP	4.535	1.701	4.546	4.00102	1.75211	4.6911	3.48141	1.53685		WT-PP	2.59885e-06	***
Pep4DPrb1D	GFP-Atg8	123.6	88.918	90.958							WT-Atg1	2.00312e-06	***
	GFP	4.558	1.412	3.996	3.55655	1.56316	4.20835	3.10935	1.37813
Atg1D	GFP-Atg8	136.261	96.373	87.903
	GFP	5.839	3.784	4.367	4.10908	3.77807	4.73285	4.20667	0.484813
Ape1		12/13/18-CaiJ#1	10/23/19-WZL	10/24/19-WZL#2	12/13/18-CaiJ#1	10/23/19-WZL	10/24/19-WZL#2	AVEARGE	STDEV
		IntDen	IntDen	IntDen	mApe1%	mApe1%	mApe1%	mApe1%
WT	prApe1	21.437	10.885	4.309
	mApe1	76.764	76.379	80.482	78.1703	87.5264	94.9181	86.8716	8.39308
V21D	prApe1	99.991	50.801	71.631							WT-V21	7.69698e-05	***
	mApe1	3.897	3.41	4.506	3.75116	6.29024	5.91828	5.31989	1.37123		WT-V21PP	6.92572e-05	***
V21DPep4DPrb1D	prApe1	106.035	61.452	87.476							WT-PP	6.89312e-05	***
	mApe1	3.625	2.944	3.681	3.30567	4.57171	4.03809	3.97182	0.635616		WT-Atg1	6.55224e-05	***
Pep4DPrb1D	prApe1	98.075	66.14	90.564
	mApe1	3.318	3.073	3.778	3.27242	4.43992	4.00458	3.90564	0.590006
Atg1D	prApe1	116.319	96.828	106.006
	mApe1	3.199	3.342	3.181	2.67658	3.33633	2.91335	2.97542	0.334223
