# Supplementary material for: The entry of unclosed autophagosomes into vacuoles and its physiological relevance
Source: PLoS Genet. 2022 Oct 13;18(10):e1010431. doi: 10.1371/journal.pgen.1010431 (PMC9562215; doi:10.1371/journal.pgen.1010431)
Supplement: S1 Data — (ZIP) [file pgen.1010431.s018.zip › #Quantification data/Figure 2B.xlsx]

## Sheet: v21D
Filename:010819-CaiJ-(Leica) APs enter vacuoles in v21Dp4Dp1D after prolonged starvation(More than 100 cells every sight)
v21D:
			number			%				%
Time of starvation(h)	Colony	sight	cells with APC	cells with GFP in vacuole	cells	cells with APC/cells	AVE	AVE of 2 colony	STD	cells with GFP in vacuole/cells	AVE	AVE of 2 colony	STD	Total cells
0	1	1-1	0	0	1	0	0	0	0	0	0	0	0	4
		1-2	0	0	1	0				0
	2	1-1	0	0	1	0	0			0	0
		1-2	0	0	1	0				0
2	1	1-1	169	0	188	89.8936	90.355	88.8565	2.11918	0	0	0	0	756
		1-2	178	0	196	90.8163				0
	2	1-1	166	0	187	88.7701	87.358			0	0
		1-2	159	0	185	85.9459				0
4	1	1-1	102	35	140	72.8571	73.9286	75.2491	1.8675	25	27.6515	28.5242	1.23418	621
		1-2	99	40	132	75				30.303
	2	2-3	134	58	187	71.6578	76.5696			31.016	29.3969
		2-4	132	45	162	81.4815				27.7778
6	1	1-1	66	123	149	44.2953	41.1775	43.3134	3.02064	82.5503	83.4393	82.5414	1.26989	666
		1-3	51	113	134	38.0597				84.3284
	2	2-1	97	186	222	43.6937	45.4493			83.7838	81.6434
		2-2	76	128	161	47.205				79.5031
8	1	1-1	27	205	219	12.3288	11.3072	14.7625	4.88646	93.6073	94.8037	94.1974	0.857327	734
		1-3	18	168	175	10.2857				96
	2	2-2	33	163	177	18.6441	18.2177			92.0904	93.5912
		2-3	29	155	163	17.7914				95.092
		v21D:
			AVE					STD
		SD-N(h)	0	2	4	6	8	0	2	4	6	8
		% Cells with APC	0	88.8565	75.2491	43.3134	14.7625	0	2.11918	1.8675	3.02064	4.88646
		% Cells with GFP in Vac	0	0	28.5242	82.5414	94.1974	0	0	1.23418	1.26989	0.857327

## Sheet: v21Dp4Dp1D
Filename:010819-CaiJ-(Leica) APs enter vacuoles in v21Dp4Dp1D after prolonged starvation(More than 100 cells every sight)
v21Dp4Dp1D:
			number			%				%
Time of starvation(h)	Colony	sight	cells with APC	cells with GFP in vacuole	cells	cells with APC/cells	AVE	AVE of 2 colony	STD	cells with GFP in vacuole/cells	AVE	AVE of 2 colony	STD	Total cells
0	1	1-1	0	0	1	0	0	0	0	0	0	0	0	4
		1-2	0	0	1	0				0
	2	1-1	0	0	1	0	0			0	0
		1-2	0	0	1	0				0
2	1	1-1	281	13	295	95.2542	93.9754	94.5253	0.777577	4.40678	3.32699	4.85185	2.15649	878
		1-2	165	4	178	92.6966				2.24719
	2	2-1	167	13	170	98.2353	95.0751			7.64706	6.37672
		2-3	216	12	235	91.9149				5.10638
4	1	1-1	283	84	336	84.2262	83.0433	82.7084	0.473715	25	23.1977	29.4929	8.90285	991
		1-4	176	46	215	81.8605				21.3953
	2	2-2	183	76	229	79.9127	82.3734			33.1878	35.7882
		2-3	179	81	211	84.8341				38.3886
6	1	1-1	93	115	172	54.0698	58.5034	60.0839	2.23519	66.8605	59.3044	60.5607	1.77669	561
		1-3	90	74	143	62.9371				51.7483
	2	2-2	83	89	130	63.8462	61.6645			68.4615	61.817
		2-3	69	64	116	59.4828				55.1724
8	1	1-2	36	145	162	22.2222	23.1009	21.2298	2.6461	89.5062	87.8653	91.3112	4.8732	725
		1-3	47	169	196	23.9796				86.2245
	2	2-2	17	88	93	18.2796	19.3588			94.6237	94.7571
		2-3	56	260	274	20.438				94.8905
		v21Dp4Dp1D:
			AVE					STD
		SD-N(h)	0	2	4	6	8	0	2	4	6	8
		% Cells with APC	0	94.5253	82.7084	60.0839	21.2298	0	0.777577	0.473715	2.23519	2.6461
		% Cells with GFP in Vac	0	4.85185	29.4929	60.5607	91.3112	0	2.15649	8.90285	1.77669	4.8732

## Sheet: p4Dp1D
Filename:010819-CaiJ-(Leica) APs enter vacuoles in v21Dp4Dp1D after prolonged starvation(More than 100 cells every sight)
p4Dp1D:
			number			%				%
Time of starvation(h)	Colony	sight	cells with APC	cells with GFP in vacuole	cells	cells with APC/cells	AVE	AVE of 2 colony	STD	cells with GFP in vacuole/cells	AVE	AVE of 2 colony	STD	Total cells
0	1	1-1	0	0	1	0	0	0	0	0	0	0	0	4
		1-2	0	0	1	0				0
	2	1-1	0	0	1	0	0			0	0
		1-2	0	0	1	0				0
2	1	1-1	21	167	184	11.413	11.1232	11.8219	0.988097	90.7609	94.9638	92.5667	3.39004	600
		1-2	13	119	120	10.8333				99.1667
	2	2-2	12	97	105	11.4286	12.5206			92.381	90.1695
		2-3	26	168	191	13.6126				87.9581
4	1	1-1	2	196	197	1.01523	0.507614	1.28517	1.09963	99.4924	99.7462	99.6099	0.192693	631
		1-3	0	145	145	0				100
	2	2-1	4	188	190	2.10526	2.06273			98.9474	99.4737
		2-2	2	99	99	2.0202				100
6	1	1-1	0	1	1	0	0	0	0	100	100	100	0	4
		1-3	0	1	1	0				100
	2	2-2	0	1	1	0	0			100	100
		2-3	0	1	1	0				100
8	1	1-2	0	1	1	0	0	0	0	100	100	100	0	4
		1-3	0	1	1	0				100
	2	2-2	0	1	1	0	0			100	100
		2-3	0	1	1	0				100
		p4Dp1D:
			AVE					STD
		SD-N(h)	0	2	4	6	8	0	2	4	6	8
		% Cells with APC	0	11.8219	1.28517	0	0	0	0.988097	1.09963	0	0
		% Cells with GFP in Vac	0	92.5667	99.6099	100	100	0	3.39004	0.192693	0	0

## Sheet: p values
Filename:010819-CaiJ-(Leica) APs enter vacuoles in v21Dp4Dp1D after prolonged starvation(More than 100 cells every sight)
v21D:
			number			%				%
Time of starvation(h)	Colony	sight	cells with APC	cells with GFP in vacuole	cells	cells with APC/cells	AVE	AVE of 2 colony	STD	cells with GFP in vacuole/cells	AVE	AVE of 2 colony	STD	Total cells
0	1	1-1	0	0	1	0	0	0	0	0	0	0	0	4
		1-2	0	0	1	0				0
	2	1-1	0	0	1	0	0			0	0
		1-2	0	0	1	0				0
2	1	1-1	169	0	188	89.8936	90.355	88.8565	2.11918	0	0	0	0	756
		1-2	178	0	196	90.8163				0
	2	1-1	166	0	187	88.7701	87.358			0	0
		1-2	159	0	185	85.9459				0
4	1	1-1	102	35	140	72.8571	73.9286	75.2491	1.8675	25	27.6515	28.5242	1.23418	621
		1-2	99	40	132	75				30.303
	2	2-3	134	58	187	71.6578	76.5696			31.016	29.3969
		2-4	132	45	162	81.4815				27.7778
6	1	1-1	66	123	149	44.2953	41.1775	43.3134	3.02064	82.5503	83.4393	82.5414	1.26989	666
		1-3	51	113	134	38.0597				84.3284
	2	2-1	97	186	222	43.6937	45.4493			83.7838	81.6434
		2-2	76	128	161	47.205				79.5031
8	1	1-1	27	205	219	12.3288	11.3072	14.7625	4.88646	93.6073	94.8037	94.1974	0.857327	734
		1-3	18	168	175	10.2857				96
	2	2-2	33	163	177	18.6441	18.2177			92.0904	93.5912
		2-3	29	155	163	17.7914				95.092
			AVE					STD
		SD-N(h)	0	2	4	6	8	0	2	4	6	8
	% Cells with APC	v21D:	0	88.8565	75.2491	43.3134	14.7625	0	2.11918	1.8675	3.02064	4.88646
		v21Dp4Dp1D:	0	94.5253	82.7084	60.0839	21.2298	0	0.777577	0.473715	2.23519	2.6461
		p4Dp1D:	0	11.8219	1.28517	0	0	0	0.988097	1.09963	0	0
	% Cells with GFP in Vac	v21D:	0	0	28.5242	82.5414	94.1974	0	0	1.23418	1.26989	0.857327
		v21Dp4Dp1D:	0	4.85185	29.4929	60.5607	91.3112	0	2.15649	8.90285	1.77669	4.8732
		p4Dp1D:	0	92.5667	99.6099	100	100	0	3.39004	0.192693	0	0					p values
															v21D:	v21Dp4Dp1D:			2					0	0	0	0
														2h APC	90.355	93.9754	0.0709492	ns		90.355	93.9754
															87.358	95.0751				87.358	95.0751			0	0	0	0
														4h APC	73.9286	83.0433	0.0317753	*		73.9286	83.0433
															76.5696	82.3734			4	76.5696	82.3734			90.355	0	0	3.32699
														6h APC	41.1775	58.5034	0.0241955	*		41.1775	58.5034
															45.4493	61.6645				45.4493	61.6645			87.358	0	0	6.37672
														8h APC	11.3072	23.1009	0.241525	ns		11.3072	23.1009
															18.2177	19.3588			6	18.2177	19.3588			73.9286	27.6515	27.6515	23.1977
														2h GFP	0	3.32699	0.0861961	ns		0	3.32699
															0	6.37672				0	6.37672			76.5696	29.3969	29.3969	35.7882
														4h GFP	27.6515	23.1977	0.892841	ns		27.6515	23.1977
															29.3969	35.7882			8	29.3969	35.7882			41.1775	83.4393	83.4393	59.3044
														6h GFP	83.4393	59.3044	0.00489932	**		83.4393	59.3044
															81.6434	61.817				81.6434	61.817			45.4493	81.6434	81.6434	61.817
														8h GFP	94.8037	87.8653	0.496146	ns		94.8037	87.8653
															93.5912	94.7571				93.5912	94.7571			11.3072	94.8037	94.8037	87.8653
																								18.2177	93.5912	93.5912	94.7571
