# Supplementary material for: The entry of unclosed autophagosomes into vacuoles and its physiological relevance
Source: PLoS Genet. 2022 Oct 13;18(10):e1010431. doi: 10.1371/journal.pgen.1010431 (PMC9562215; doi:10.1371/journal.pgen.1010431)
Supplement: S1 Data — (ZIP) [file pgen.1010431.s018.zip › #Quantification data/Figure 3B.xlsx]

## Sheet: 031119 (1)
Picture Resource Filename:031119-WZL-TEM for autophagy defect in Vps21D under SD-N for 8h
Strain		Field No.	Cell quantity	Cell quantity Total	Cell with NO APC	Cell with NO APC total	Cell with APC outside Vac	Cell with APC outside Vac total	Cell with APC inside Vac	Cell with APC inside Vac total	Cell with The rest APC	Cell with The rest APC total	%Cell with NO APC	%Cell with APC outside Vac	%Cell with APC inside Vac	%Cell with The rest APC
vps21Δ	0	0-V21-1_1	11	221	11	221	0	0	0	0	0	0	100	0	0	0
		0-V21-1_2	11		11		0		0		0
		0-V21-1_3	12		12		0		0		0
		0-V21-1_4	12		12		0		0		0
		0-V21-1_5	7		7		0		0		0
		0-V21-1_6	8		8		0		0		0
		0-V21-1_7	10		10		0		0		0
		0-V21-1_8	10		10		0		0		0
		0-V21-1_9	13		13		0		0		0
		0-V21-1_11	20		20		0		0		0
		0-V21-1_14	10		10		0		0		0
		0-V21-1_16	9		9		0		0		0
		0-V21-1_17	13		13		0		0		0
		0-V21-1_18	9		9		0		0		0
		0-V21-1_19	12		12		0		0		0
		0-V21-1_20	7		7		0		0		0
		0-V21-1_21	13		13		0		0		0
		0-V21-1_23	12		12		0		0		0
		0-V21-1_24	11		11		0		0		0
		0-V21-1_25	11		11		0		0		0
	2	2-V21-1_1	8	357	4	108	4	220	0	22	0	7	30.2521	61.6246	6.16246	1.96078
		2-V21-1_2	10		4		6		0		0
		2-V21-1_3	6		2		3		1		0
		2-V21-1_4	8		4		4		0		0
		2-V21-1_5	6		3		2		1		0
		2-V21-1_6	6		1		5		0		0
		2-V21-1_10	4		1		3		0		0
		2-V21-1_11	7		5		1		0		1
		2-V21-1_12	7		2		5		0		0
		2-V21-1_13	6		2		4		0		0
		2-V21-1_16	8		3		3		0		2
		2-V21-1_18	6		2		4		0		0
		2-V21-1_19	8		2		5		0		1
		2-V21-1_20	9		3		6		0		0
		2-V21-1_21	6		2		4		0		0
		2-V21-1_22	6		1		5		0		0
		2-V21-1_23	6		1		3		2		0
		2-V21-1_24	6		2		4		0		0
		2-V21-1_25	11		3		7		1		0
		2-V21-1_26	9		4		5		0		0
		2-V21-1_27	6		0		4		2		0
		2-V21-1_28	8		3		3		1		1
		2-V21-1_29	7		4		3		0		0
		2-V21-1_30	10		1		8		0		1
		2-V21-1_31	6		0		6		0		0
		2-V21-1_32	9		4		4		1		0
		2-V21-1_33	9		1		7		1		0
		2-V21-1_34	9		2		7		0		0
		2-V21-1_35	5		0		5		0		0
		2-V21-1_36	6		2		4		0		0
		2-V21-1_37	11		3		4		4		0
		2-V21-1_38	9		2		7		0		0
		2-V21-1_39	10		1		9		0		0
		2-V21-1_40	10		5		4		1		0
		2-V21-1_41	7		0		6		0		1
		2-V21-1_42	9		1		6		2		0
		2-V21-1_43	11		2		9		0		0
		2-V21-1_44	8		3		5		0		0
		2-V21-1_45	10		3		6		1		0
		2-V21-1_46	7		3		4		0		0
		2-V21-1_47	6		2		4		0		0
		2-V21-1_48	5		2		3		0		0
		2-V21-1_49	7		2		3		2		0
		2-V21-1_50	6		2		4		0		0
		2-V21-1_52	9		3		6		0		0
		2-V21-1_53	6		2		2		2		0
		2-V21-1_56	8		4		4		0		0
	8	8-V21-1_175	11	495	0	12	0	22	7	380	4	81	2.42424	4.44444	76.7677	16.3636
		8-V21-1_176	12		0		0		12		0
		8-V21-1_178	15		0		0		13		2
		8-V21-1_179	19		0		0		13		6
		8-V21-1_180	13		0		1		10		2
		8-V21-1_181	15		0		1		14		0
		8-V21-1_182	13		0		2		10		1
		8-V21-1_183	14		0		0		14		0
		8-V21-1_184	15		0		1		11		3
		8-V21-1_185	13		0		0		10		3
		8-V21-1_186	15		2		1		7		5
		8-V21-1_187	14		0		2		7		5
		8-V21-1_188	11		0		1		7		3
		8-V21-1_190	17		0		1		16		0
		8-V21-1_192	5		1		0		4		0
		8-V21-1_193	7		0		0		7		0
		8-V21-1_194	8		0		0		8		0
		8-V21-1_195	11		2		1		6		2
		8-V21-1_196	16		2		0		7		7
		8-V21-1_197	16		0		1		13		2
		8-V21-1_198	15		0		2		10		3
		8-V21-1_199	12		0		0		10		2
		8-V21-1_200	20		0		0		19		1
		8-V21-1_203	15		0		0		12		3
		8-V21-1_204	14		0		1		11		2
		8-V21-1_205	17		2		1		6		8
		8-V21-1_206	10		0		2		6		2
		8-V21-1_207	10		0		1		8		1
		8-V21-1_208	23		0		0		20		3
		8-V21-1_209	16		0		1		13		2
		8-V21-1_210	15		1		1		13		0
		8-V21-1_211	14		0		0		12		2
		8-V21-1_212	16		0		0		11		5
		8-V21-1_213	18		1		0		16		1
		8-V21-1_214	20		1		1		17		1
vps21Δpep4Δprb1Δ	0	0-V21PP-1_1	14	192	14	192	0	0	0	0	0	0	100	0	0	0
		0-V21PP-1_2	15		15		0		0		0
		0-V21PP-1_3	13		13		0		0		0
		0-V21PP-1_4	10		10		0		0		0
		0-V21PP-1_5	14		14		0		0		0
		0-V21PP-1_6	12		12		0		0		0
		0-V21PP-1_7	13		13		0		0		0
		0-V21PP-1_8	10		10		0		0		0
		0-V21PP-1_9	16		16		0		0		0
		0-V21PP-1_10	14		14		0		0		0
		0-V21PP-1_13	8		8		0		0		0
		0-V21PP-1_14	7		7		0		0		0
		0-V21PP-1_15	10		10		0		0		0
		0-V21PP-1_16	7		7		0		0		0
		0-V21PP-1_17	4		4		0		0		0
		0-V21PP-1_18	8		8		0		0		0
		0-V21PP-1_19	8		8		0		0		0
		0-V21PP-1_20	9		9		0		0		0
	2	2-V21PP-1_1	10	328	3	93	6	202	1	29	0	4	28.3537	61.5854	8.84146	1.21951
		2-V21PP-1_2	10		2		8		0		0
		2-V21PP-1_3	12		1		11		0		0
		2-V21PP-1_4	13		4		8		1		0
		2-V21PP-1_6	12		6		5		1		0
		2-V21PP-1_8	6		3		3		0		0
		2-V21PP-1_9	12		5		5		2		0
		2-V21PP-1_10	12		6		4		2		0
		2-V21PP-1_11	10		2		7		1		0
		2-V21PP-1_12	13		4		8		1		0
		2-V21PP-1_14	12		4		8		0		0
		2-V21PP-1_16	15		6		7		1		1
		2-V21PP-1_17	9		2		7		0		0
		2-V21PP-1_18	12		3		7		2		0
		2-V21PP-1_19	10		3		6		1		0
		2-V21PP-1_66	8		2		4		2		0
		2-V21PP-1_67	5		2		3		0		0
		2-V21PP-1_68	5		1		4		0		0
		2-V21PP-1_69	6		1		4		1		0
		2-V21PP-1_70	7		1		6		0		0
		2-V21PP-1_71	12		2		9		1		0
		2-V21PP-1_72	8		1		7		0		0
		2-V21PP-1_73	8		3		5		0		0
		2-V21PP-1_74	8		2		5		1		0
		2-V21PP-1_76	9		3		5		0		1
		2-V21PP-1_78	9		3		4		1		1
		2-V21PP-1_79	11		5		4		2		0
		2-V21PP-1_80	7		1		4		2		0
		2-V21PP-1_81	8		3		4		0		1
		2-V21PP-1_82	6		0		5		1		0
		2-V21PP-1_84	7		1		5		1		0
		2-V21PP-1_87	10		3		6		1		0
		2-V21PP-1_88	7		2		5		0		0
		2-V21PP-1_89	7		1		5		1		0
		2-V21PP-1_90	7		2		3		2		0
		2-V21PP-1_91	5		0		5		0		0
	8	8-V21PP-1_248	12	378	0	12	0	3	7	286	5	77	3.1746	0.793651	75.6614	20.3704
		8-V21PP-1_249	13		0		0		12		1
		8-V21PP-1_250	18		0		0		16		2
		8-V21PP-1_251	14		1		0		13		0
		8-V21PP-1_252	21		0		1		13		7
		8-V21PP-1_254	12		0		0		8		4
		8-V21PP-1_255	17		0		0		14		3
		8-V21PP-1_256	15		0		0		11		4
		8-V21PP-1_258	14		0		0		11		3
		8-V21PP-1_260	14		0		0		13		1
		8-V21PP-1_261	12		1		0		5		6
		8-V21PP-1_262	18		1		1		13		3
		8-V21PP-1_263	16		2		0		10		4
		8-V21PP-1_264	15		1		0		14		0
		8-V21PP-1_265	17		0		0		17		0
		8-V21PP-1_266	13		0		0		12		1
		8-V21PP-1_268	18		0		1		16		1
		8-V21PP-1_269	16		2		0		9		5
		8-V21PP-1_270	17		0		0		11		6
		8-V21PP-1_271	15		0		0		10		5
		8-V21PP-1_272	15		2		0		7		6
		8-V21PP-1_273	11		1		0		8		2
		8-V21PP-1_274	17		0		0		14		3
		8-V21PP-1_275	13		0		0		11		2
		8-V21PP-1_276	15		1		0		11		3
pep4Δprb1Δ	0	0-pp-1_1	14	258	14	258	0	0	0	0	0	0	100	0	0	0
		0-pp-1_3	12		12		0		0		0
		0-pp-1_4	14		14		0		0		0
		0-pp-1_5	16		16		0		0		0
		0-pp-1_6	16		16		0		0		0
		0-pp-1_12	16		16		0		0		0
		0-pp-1_13	14		14		0		0		0
		0-pp-1_14	13		13		0		0		0
		0-pp-1_15	15		15		0		0		0
		0-pp-1_16	13		13		0		0		0
		0-pp-1_17	17		17		0		0		0
		0-pp-1_18	18		18		0		0		0
		0-pp-1_19	19		19		0		0		0
		0-pp-1_20	14		14		0		0		0
		0-pp-1_21	15		15		0		0		0
		0-pp-1_24	17		17		0		0		0
		0-pp-1_25	15		15		0		0		0
	2	2-pp-1_01	10	240	2	66	0	15	5	144	3	15	27.5	6.25	60	6.25
		2-pp-1_02	11		3		0		8		0
		2-pp-1_03	11		5		1		5		0
		2-pp-1_04	10		3		1		5		1
		2-pp-1_05	13		3		0		10		0
		2-pp-1_06	10		4		0		5		1
		2-pp-1_07	9		4		1		4		0
		2-pp-1_08	12		5		0		6		1
		2-pp-1_09	10		3		0		5		2
		2-pp-1_10	7		2		1		4		0
		2-pp-1_11	13		6		1		5		1
		2-pp-1_13	11		1		2		8		0
		2-pp-1_14	8		2		1		5		0
		2-pp-1_15	13		2		1		10		0
		2-pp-1_18	12		5		0		7		0
		2-pp-1_19	8		3		0		4		1
		2-pp-1_20	15		5		1		6		3
		2-pp-1_22	14		1		3		9		1
		2-pp-1_23	9		1		1		7		0
		2-pp-1_24	12		2		0		10		0
		2-pp-1_25	8		1		1		6		0
		2-pp-1_26	14		3		0		10		1
	8	8-PP-1_124	11	286	0	1	1	8	9	250	1	27	0.34965	2.7972	87.4126	9.44056
		8-PP-1_126	13		0		0		13		0
		8-PP-1_128	19		0		0		17		2
		8-PP-1_130	8		1		0		7		0
		8-PP-1_131	17		0		1		14		2
		8-PP-1_132	15		0		0		13		2
		8-PP-1_133	15		0		0		14		1
		8-PP-1_134	6		0		1		4		1
		8-PP-1_135	12		0		2		10		0
		8-PP-1_136	12		0		0		12		0
		8-PP-1_137	5		0		0		5		0
		8-PP-1_139	11		0		0		8		3
		8-PP-1_140	18		0		0		15		3
		8-PP-1_141	14		0		0		14		0
		8-PP-1_142	13		0		0		11		2
		8-PP-1_143	11		0		0		10		1
		8-PP-1_144	14		0		0		12		2
		8-PP-1_146	11		0		2		8		1
		8-PP-1_147	16		0		0		15		1
		8-PP-1_148	19		0		1		16		2
		8-PP-1_149	16		0		0		13		3
		8-PP-1_150	10		0		0		10		0
													%Cell with NO APC	%Cell with APC outside Vac	%Cell with APC inside Vac	%Cell with The rest APC	Cell quantity Total
											vps21Δ	0	100	0	0	0	221
												2	30.2521	61.6246	6.16246	1.96078	357
												8	2.42424	4.44444	76.7677	16.3636	495
											vps21Δpep4Δprb1Δ	0	100	0	0	0	192
												2	28.3537	61.5854	8.84146	1.21951	328
												8	3.1746	0.793651	75.6614	20.3704	378
											pep4Δprb1Δ	0	100	0	0	0	258
												2	27.5	6.25	60	6.25	240
												8	0.34965	2.7972	87.4126	9.44056	286

## Sheet: 031119 (2)
Picture Resource Filename:031119-WZL-TEM for autophagy defect in Vps21D under SD-N for 8h
Strain		Field No.	Cell quantity	Cell quantity Total	Cell with NO APC	Cell with NO APC total	Cell with APC outside Vac	Cell with APC outside Vac total	Cell with APC inside Vac	Cell with APC inside Vac total	Cell with The rest APC	Cell with The rest APC total	%Cell with NO APC	%Cell with APC outside Vac	%Cell with APC inside Vac	%Cell with The rest APC
vps21Δ	0	0-V21-2_1	7	220	7	220	0	0	0	0	0	0	100	0	0	0
		0-V21-2_2	4		4		0		0		0
		0-V21-2_3	4		4		0		0		0
		0-V21-2_4	8		8		0		0		0
		0-V21-2_5	9		9		0		0		0
		0-V21-2_7	5		5		0		0		0
		0-V21-2_8	6		6		0		0		0
		0-V21-2_9	5		5		0		0		0
		0-V21-2_11	14		14		0		0		0
		0-V21-2_12	6		6		0		0		0
		0-V21-2_13	9		9		0		0		0
		0-V21-2_14	13		13		0		0		0
		0-V21-2_15	13		13		0		0		0
		0-V21-2_16	9		9		0		0		0
		0-V21-2_17	11		11		0		0		0
		0-V21-2_18	8		8		0		0		0
		0-V21-2_19	13		13		0		0		0
		0-V21-2_20	14		14		0		0		0
		0-V21-2_21	7		7		0		0		0
		0-V21-2_22	7		7		0		0		0
		0-V21-2_23	11		11		0		0		0
		0-V21-2_24	10		10		0		0		0
		0-V21-2_25	13		13		0		0		0
		0-V21-2_26	14		14		0		0		0
	2	2-V21-1_36	5	193	0	45	5	111	0	30	0	7	23.3161	57.513	15.544	3.62694
		2-V21-1_37	6		2		4		0		0
		2-V21-1_38	7		1		3		3		0
		2-V21-1_39	10		2		8		0		0
		2-V21-1_40	6		2		4		0		0
		2-V21-1_41	11		3		8		0		0
		2-V21-1_43	6		1		5		0		0
		2-V21-1_44	10		2		4		3		1
		2-V21-1_45	5		1		0		4		0
		2-V21-1_47	7		2		4		0		1
		2-V21-1_48	11		4		6		1		0
		2-V21-1_50	9		2		6		1		0
		2-V21-1_51	9		2		7		0		0
		2-V21-1_53	7		2		3		1		1
		2-V21-1_54	9		1		2		5		1
		2-V21-1_55	9		2		6		1		0
		2-V21-1_56	6		2		2		1		1
		2-V21-1_57	4		0		4		0		0
		2-V21-1_58	5		2		2		1		0
		2-V21-1_59	7		3		4		0		0
		2-V21-1_60	7		2		4		0		1
		2-V21-1_61	6		1		5		0		0
		2-V21-1_62	4		2		2		0		0
		2-V21-1_63	8		1		6		0		1
		2-V21-1_64	9		1		2		6		0
		2-V21-1_65	10		2		5		3		0
	8	8-V21-2_215	12	391	1	13	1	24	10	276	0	78	3.32481	6.13811	70.5882	19.9488
		8-V21-2_216	16		0		4		12		0
		8-V21-2_217	10		1		0		9		0
		8-V21-2_218	12		0		1		11		0
		8-V21-2_219	8		0		1		6		1
		8-V21-2_220	12		0		2		7		3
		8-V21-2_221	11		0		0		11		0
		8-V21-2_222	11		0		1		8		2
		8-V21-2_223	12		0		0		12		0
		8-V21-2_224	12		0		1		10		1
		8-V21-2_226	13		1		0		8		4
		8-V21-2_227	17		1		3		11		2
		8-V21-2_228	19		0		3		10		6
		8-V21-2_229	18		1		1		14		2
		8-V21-2_230	20		0		1		12		7
		8-V21-2_231	12		0		0		10		2
		8-V21-2_233	12		0		0		8		4
		8-V21-2_234	11		0		1		9		1
		8-V21-2_235	12		0		0		8		4
		8-V21-2_236	17		1		0		10		6
		8-V21-2_238	13		1		1		7		4
		8-V21-2_239	11		0		0		7		4
		8-V21-2_240	11		1		1		6		3
		8-V21-2_241	12		0		1		4		7
		8-V21-2_242	14		1		1		8		4
		8-V21-2_243	14		0		0		12		2
		8-V21-2_244	12		1		0		8		3
		8-V21-2_245	14		2		0		11		1
		8-V21-2_246	12		0		0		8		4
		8-V21-2_247	11		1		0		9		1
vps21Δpep4Δprb1Δ	0	0-V21PP-2_1	13	231	13	231	0	0	0	0	0	0	100	0	0	0
		0-V21PP-2_3	13		13		0		0		0
		0-V21PP-2_4	12		12		0		0		0
		0-V21PP-2_5	6		6		0		0		0
		0-V21PP-2_6	6		6		0		0		0
		0-V21PP-2_8	7		7		0		0		0
		0-V21PP-2_9	8		8		0		0		0
		0-V21PP-2_10	9		9		0		0		0
		0-V21PP-2_11	10		10		0		0		0
		0-V21PP-2_12	7		7		0		0		0
		0-V21PP-2_13	6		6		0		0		0
		0-V21PP-2_14	5		5		0		0		0
		0-V21PP-2_15	8		8		0		0		0
		0-V21PP-2_16	11		11		0		0		0
		0-V21PP-2_17	10		10		0		0		0
		0-V21PP-2_18	11		11		0		0		0
		0-V21PP-2_19	14		14		0		0		0
		0-V21PP-2_20	12		12		0		0		0
		0-V21PP-2_21	7		7		0		0		0
		0-V21PP-2_22	13		13		0		0		0
		0-V21PP-2_23	15		15		0		0		0
		0-V21PP-2_25	15		15		0		0		0
		0-V21PP-2_26	13		13		0		0		0
	2	2-V21PP-2_93	10	198	1	29	9	144	0	23	0	2	14.6465	72.7273	11.6162	1.0101
		2-V21PP-2_94	8		1		7		0		0
		2-V21PP-2_96	8		0		6		2		0
		2-V21PP-2_98	10		1		9		0		0
		2-V21PP-2_99	7		0		5		2		0
		2-V21PP-2_100	10		2		7		1		0
		2-V21PP-2_101	8		0		6		2		0
		2-V21PP-2_102	10		1		9		0		0
		2-V21PP-2_103	12		0		5		7		0
		2-V21PP-2_105	9		0		7		1		1
		2-V21PP-2_106	9		1		6		2		0
		2-V21PP-2_109	10		2		8		0		0
		2-V21PP-2_110	11		3		7		1		0
		2-V21PP-2_111	9		2		6		1		0
		2-V21PP-2_112	12		5		5		2		0
		2-V21PP-2_113	8		2		6		0		0
		2-V21PP-2_115	9		1		7		1		0
		2-V21PP-2_116	10		1		9		0		0
		2-V21PP-2_118	9		3		5		0		1
		2-V21PP-2_119	7		1		5		1		0
		2-V21PP-2_120	12		2		10		0		0
	8	8-V21PP-2_277	17	331	0	15	0	6	12	223	5	87	4.53172	1.81269	67.3716	26.284
		8-V21PP-2_278	14		0		0		14		0
		8-V21PP-2_279	15		2		0		10		3
		8-V21PP-2_280	10		1		0		5		4
		8-V21PP-2_281	16		3		0		9		4
		8-V21PP-2_282	22		0		2		15		5
		8-V21PP-2_283	18		0		1		11		6
		8-V21PP-2_284	15		1		1		10		3
		8-V21PP-2_285	13		1		0		10		2
		8-V21PP-2_286	21		0		0		14		7
		8-V21PP-2_287	16		0		0		15		1
		8-V21PP-2_288	13		0		0		10		3
		8-V21PP-2_289	10		2		0		7		1
		8-V21PP-2_290	14		1		0		10		3
		8-V21PP-2_291	16		1		0		8		7
		8-V21PP-2_293	17		1		0		8		8
		8-V21PP-2_294	18		0		0		11		7
		8-V21PP-2_295	18		0		0		14		4
		8-V21PP-2_296	19		1		0		9		9
		8-V21PP-2_297	16		0		1		10		5
		8-V21PP-2_298	13		1		1		11		0
pep4Δprb1Δ	0	0-pp-2_1	10	269	10	269	0	0	0	0	0	0	100	0	0	0
		0-pp-2_2	15		15		0		0		0
		0-pp-2_3	11		11		0		0		0
		0-pp-2_4	12		12		0		0		0
		0-pp-2_6	16		16		0		0		0
		0-pp-2_7	13		13		0		0		0
		0-pp-2_8	12		12		0		0		0
		0-pp-2_10	11		11		0		0		0
		0-pp-2_11	19		19		0		0		0
		0-pp-2_12	9		9		0		0		0
		0-pp-2_13	18		18		0		0		0
		0-pp-2_15	14		14		0		0		0
		0-pp-2_16	13		13		0		0		0
		0-pp-2_17	8		8		0		0		0
		0-pp-2_18	14		14		0		0		0
		0-pp-2_19	10		10		0		0		0
		0-pp-2_20	16		16		0		0		0
		0-pp-2_21	11		11		0		0		0
		0-pp-2_22	16		16		0		0		0
		0-pp-2_23	21		21		0		0		0
	2	2-pp-2_01	13	251	2	58	2	26	9	132	0	35	23.1076	10.3586	52.5896	13.9442
		2-pp-2_03	17		3		3		10		1
		2-pp-2_04	9		2		2		4		1
		2-pp-2_05	12		3		2		7		0
		2-pp-2_06	13		5		2		6		0
		2-pp-2_08	9		1		0		7		1
		2-pp-2_09	13		2		0		6		5
		2-pp-2_12	9		2		1		6		0
		2-pp-2_13	10		2		0		4		4
		2-pp-2_15	19		7		3		7		2
		2-pp-2_16	12		3		1		8		0
		2-pp-2_17	14		4		0		7		3
		2-pp-2_18	9		2		2		3		2
		2-pp-2_19	12		2		2		7		1
		2-pp-2_20	10		0		2		6		2
		2-pp-2_21	11		4		0		6		1
		2-pp-2_22	13		4		1		4		4
		2-pp-2_23	12		4		0		7		1
		2-pp-2_24	13		2		0		7		4
		2-pp-2_25	10		2		0		5		3
		2-pp-2_26	11		2		3		6		0
	8	8-PP-2_151	15	316	0	5	1	8	14	273	0	30	1.58228	2.53165	86.3924	9.49367
		8-PP-2_152	16		0		0		14		2
		8-PP-2_153	13		2		0		9		2
		8-PP-2_154	16		0		0		13		3
		8-PP-2_155	15		0		0		14		1
		8-PP-2_156	16		0		1		13		2
		8-PP-2_157	22		0		0		18		4
		8-PP-2_158	21		2		3		11		5
		8-PP-2_159	14		0		0		14		0
		8-PP-2_160	13		0		0		11		2
		8-PP-2_161	13		0		0		11		2
		8-PP-2_162	15		0		0		14		1
		8-PP-2_163	14		0		1		13		0
		8-PP-2_164	17		0		0		15		2
		8-PP-2_165	15		0		1		12		2
		8-PP-2_166	14		0		0		13		1
		8-PP-2_167	14		0		0		14		0
		8-PP-2_168	11		0		0		10		1
		8-PP-2_169	17		0		0		17		0
		8-PP-2_170	14		0		0		14		0
		8-PP-2_171	11		1		1		9		0
													%Cell with NO APC	%Cell with APC outside Vac	%Cell with APC inside Vac	%Cell with The rest APC	Cell quantity Total
											vps21Δ	0	100	0	0	0	220
												2	23.3161	57.513	15.544	3.62694	193
												8	3.32481	6.13811	70.5882	19.9488	391
											vps21Δpep4Δprb1Δ	0	100	0	0	0	231
												2	14.6465	72.7273	11.6162	1.0101	198
												8	4.53172	1.81269	67.3716	26.284	331
											pep4Δprb1Δ	0	100	0	0	0	269
												2	23.1076	10.3586	52.5896	13.9442	251
												8	1.58228	2.53165	86.3924	9.49367	316

## Sheet: Summary (0 2 8h)
Picture resources: ????		Picture Resource Filename:???					Colony 1				Colony 2
Strain		Field No.	Cell quantity	Cell quantity Total			%Cell with NO APC	%Cell with APC outside Vac	%Cell with APC inside Vac	%Cell with The rest APC	%Cell with NO APC	%Cell with APC outside Vac	%Cell with APC inside Vac	%Cell with The rest APC
					vps21Δ	0	100	0	0	0	100	0	0	0
						2	30.2521	61.6246	6.16246	1.96078	23.3161	57.513	15.544	3.62694
						8	2.42424	4.44444	76.7677	16.3636	3.32481	6.13811	70.5882	19.9488
					vps21Δpep4Δprb1Δ	0	100	0	0	0	100	0	0	0
						2	28.3537	61.5854	8.84146	1.21951	14.6465	72.7273	11.6162	1.0101
						8	3.1746	0.793651	75.6614	20.3704	4.53172	1.81269	67.3716	26.284
					pep4Δprb1Δ	0	100	0	0	0	100	0	0	0
						2	27.5	6.25	60	6.25	23.1076	10.3586	52.5896	13.9442
						8	0.34965	2.7972	87.4126	9.44056	1.58228	2.53165	86.3924	9.49367
							%Cell with NO APC			%Cell with APC outside Vac			%Cell with APC inside Vac			%Cell with The rest APC			Cell quantity Total
							Colony 1	Colony 2	AVE	Colony 1	Colony 2	AVE	Colony 1	Colony 2	AVE	Colony 1	Colony 2	AVE	Colony 1	Colony 2	Total	%Cell with APC inside Vac	p values
					vps21Δ	0	100	100	100	0	0	0	0	0	0	0	0	0	221	220	441
						2	30.2521	23.3161	26.7841	61.6246	57.513	59.5688	6.16246	15.544	10.8533	1.96078	3.62694	2.79386	357	193	550	vps21Δ 2h vs 8h	0.00789891	**
						8	2.42424	3.32481	2.87453	4.44444	6.13811	5.29128	76.7677	70.5882	73.678	16.3636	19.9488	18.1562	495	391	886
					vps21Δpep4Δprb1Δ	0	100	100	100	0	0	0	0	0	0	0	0	0	192	231	423
						2	28.3537	14.6465	21.5001	61.5854	72.7273	67.1563	8.84146	11.6162	10.2288	1.21951	1.0101	1.11481	328	198	526	vps21Δpep4Δprb1Δ 2h vs 8h	0.00504776	**
						8	3.1746	4.53172	3.85316	0.793651	1.81269	1.30317	75.6614	67.3716	71.5165	20.3704	26.284	23.3272	378	331	709
					pep4Δprb1Δ	0	100	100	100	0	0	0	0	0	0	0	0	0	258	269	527
						2	27.5	23.1076	25.3038	6.25	10.3586	8.30428	60	52.5896	56.2948	6.25	13.9442	10.0971	240	251	491	pep4Δprb1Δ 2h vs 8h	0.0146055	*
						8	0.34965	1.58228	0.965964	2.7972	2.53165	2.66442	87.4126	86.3924	86.9025	9.44056	9.49367	9.46712	286	316	602
							AVE			STDEV												2h vps21Δ vs vps21Δpep4Δprb1Δ	0.9101	ns
							vps21Δ	vps21Δpep4Δprb1Δ	pep4Δprb1Δ	vps21Δ	vps21Δpep4Δprb1Δ	pep4Δprb1Δ
					0	NO APC	100	100	100	0	0	0
						APC outside Vac	0	0	0	0	0	0										8h vps21Δ vs vps21Δpep4Δprb1Δ	0.71649	ns
						APC inside Vac	0	0	0	0	0	0
						The rest APC	0	0	0	0	0	0
					2	NO APC	26.7841	21.5001	25.3038	4.90452	9.69245	3.10592
						APC outside Vac	59.5688	67.1563	8.30428	2.90741	7.87852	2.90519
						APC inside Vac	10.8533	10.2288	56.2948	6.63378	1.96201	5.23991
						The rest APC	2.79386	1.11481	10.0971	1.17815	0.148076	5.44064
					8	NO APC	2.87453	3.85316	0.965964	0.636796	0.959628	0.8716
						APC outside Vac	5.29128	1.30317	2.66442	1.1976	0.720569	0.187777
						APC inside Vac	73.678	71.5165	86.9025	4.36952	5.86176	0.721378
						The rest APC	18.1562	23.3272	9.46712	2.53513	4.18156	0.0375555
