# Supplementary material for: The entry of unclosed autophagosomes into vacuoles and its physiological relevance
Source: PLoS Genet. 2022 Oct 13;18(10):e1010431. doi: 10.1371/journal.pgen.1010431 (PMC9562215; doi:10.1371/journal.pgen.1010431)
Supplement: S1 Data — (ZIP) [file pgen.1010431.s018.zip › #Quantification data/Figure 5B.xlsx]

## Sheet: 123020
	Picture resource:	122220-XHQ-Nikon-Check Vph1-GFP chr-A8 in WT v21D v21Dp4D p4D a1D under SD-N 0h 1h 2h 4h 8h 12h 24h
Strain	SD-N（h）	colony	cell with APC (AP)	cell with mCherry in Vac(CV)	Total Cells with mCherry-Atg8 (CA)	(AP/CA)%	AVE	STDEV	(CV/CA)%	AVE	STDEV
WT	0	#1	0	0	0	0	0	0	0	0	0
		#2	0	0	0	0			0
	1	#1	0	1063	1063	0	0	0	100	100	0
		#2	0	917	917	0			100
	2	#1	0	680	680	0	0	0	100	100	0
		#2	0	1073	1073	0			100
	4	#1	0	591	591	0	0	0	100	100	0
		#2	0	539	539	0			100
	8	#1	0	1161	1161	0	0	0	100	100	0
		#2	0	1056	1056	0			100
vps21D	0	#1	0	0	0	0	0	0	0	0	0
		#2	0	0	0	0			0
	1	#1	198	0	498	39.759	40.6112	1.20518	0	0	0
		#2	85	0	205	41.4634			0
	2	#1	256	26	296	86.4865	88.94	3.46974	8.78378	8.28533	0.704914
		#2	223	19	244	91.3934			7.78689
	4	#1	189	54	245	77.1429	79.756	3.69554	22.0408	19.4226	3.7027
		#2	299	61	363	82.3691			16.8044
	8	#1	45	247	286	15.7343	17.3721	2.31622	86.3636	83.6769	3.79966
		#2	96	409	505	19.0099			80.9901
	% cell with APC				% cell with mCherry in Vac
	WT		vps21D		WT		vps21D
SD-N（h）	AVE	STDEV	AVE	STDEV	AVE	STDEV	AVE	STDEV
0	0	0	0	0	0	0	0	0
1	0	0	40.6112	1.20518	100	0	0	0
2	0	0	88.94	3.46974	100	0	8.28533	0.704914
4	0	0	79.756	3.69554	100	0	19.4226	3.7027
8	0	0	17.3721	2.31622	100	0	83.6769	3.79966
