# Supplementary material for: The entry of unclosed autophagosomes into vacuoles and its physiological relevance
Source: PLoS Genet. 2022 Oct 13;18(10):e1010431. doi: 10.1371/journal.pgen.1010431 (PMC9562215; doi:10.1371/journal.pgen.1010431)
Supplement: S1 Data — (ZIP) [file pgen.1010431.s018.zip › #Quantification data/Figure 6AB-2h.xlsx]

## Sheet: PK for vps21Dpep4Dprb1D 2h
	SD-N 2h
	GFP-Atg8				12/18/18	03/26/19	07/20/19	08/05/19	12/18/18	03/26/19	07/20/19	08/05/19	AVEARGE	STDEV					AVEARGE	STDEV					AVEARGE	AVEARGE	STDEV	STDEV
		PK	TX		IntDen	IntDen	IntDen	IntDen	GFP-Atg8%	GFP-Atg8%	GFP-Atg8%	GFP-Atg8%	GFP-Atg8%				PK	TX	GFP-Atg8%				TX	PK	prApe1	GFP-Atg8	prApe1	GFP-Atg8			P values
	vps21D	0	-	GFP-Atg8	99.205	63.726	101.596	84.187							p		0	-	96.624	0.921334			-	0	96.2756	96.624	0.691955	0.921334		Atg8	ypt7D-0/ypt7D-200		0.000430215
				GFP	3.738	3.026	2.499	2.549	96.3689	95.4668	97.5993	97.0612	96.624	0.921334	0.379565	vps21D	200	-	3.39958	0.493246		vps21D	-	200	4.68927	3.39958	1.17484	0.493246
		200	-	GFP-Atg8	3.555	2.802	3.866	2.845									200	+	3.97862	0.542683			+	200	3.95683	3.97862	1.55095	0.542683		Ape1	ypt7D-0/ypt7D-200		0.000178225
				GFP	93.532	101.771	98.791	78.644	3.66166	2.67947	3.76594	3.49127	3.39958	0.493246									-	0	95.1644	95.6774	0.398665	1.41294
		200	+	GFP-Atg8	3.839	3.662	4.621	2.819														vps21Dpep4Dprb1D	-	200	4.88679	4.90253	1.33857	3.05428
				GFP	90.318	93.123	94.299	80.53	4.07723	3.78364	4.67145	3.38216	3.97862	0.542683									+	200	5.24136	3.78743	2.34168	0.928651
	vps21Dpep4Dprb1D	0	-	GFP-Atg8	96.484	74.44	95.61	79.07									0	-	95.6774	1.41294			-	0	93.4632	95.6599	0.841921	2.47929
				GFP	4.285	4.817	2.571	3.589	95.7477	93.9223	97.3814	95.6581	95.6774	1.41294		vps21Dpep4Dprb1D	200	-	4.90253	3.05428		pep4Dprb1D	-	200	57.2318	52.5184	4.69905	3.17781
		200	-	GFP-Atg8	3.383	8.823	3.315	2.837									200	+	3.78743	0.928651			+	200	4.87949	3.61357	1.35256	0.835445
				GFP	96.879	84.208	95.109	81	3.37416	9.48394	3.36808	3.38395	4.90253	3.05428									-	0	95.5366	96.4867	0.994734	0.901732
		200	+	GFP-Atg8	3.653	4.329	3	2.808														ypt7D	-	200	59.1114	55.1593	3.74006	5.54734
				GFP	95.54	80.481	98.702	79.469	3.68272	5.10435	2.94979	3.41286	3.78743	0.928651									+	200	5.12779	3.2159	1.63714	0.598552
	pep4Dprb1D	0	-	GFP-Atg8	91.308	64.567	104.275	92.886									0	-	95.6599	2.47929
				GFP	3.689	5.593	2.906	2.67	96.1167	92.0282	97.2887	97.2058	95.6599	2.47929		pep4Dprb1D	200	-	52.5184	3.17781
		200	-	GFP-Atg8	83.324	90.534	103.345	84.855									200	+	3.61357	0.835445
				GFP	83.272	88.505	77.914	76.847	50.0156	50.5666	57.0151	52.4762	52.5184	3.17781
		200	+	GFP-Atg8	4.124	3.06	3.32	3.489
				GFP	81.646	97.911	105.77	94.184	4.80821	3.03057	3.04336	3.57212	3.61357	0.835445
	ypt7D	0	-	GFP-Atg8	102.142	63.702	102.514	92.345									0	-	96.4867	0.901732
				GFP	3.788	3.132	2.64	3.132	96.4241	95.3138	97.4894	96.7196	96.4867	0.901732		ypt7D	200	-	55.1593	5.54734
		200	-	GFP-Atg8	92.313	82.425	97.864	84.338									200	+	3.2159	0.598552
				GFP	65.155	86.726	63.097	76.351	58.6233	48.7287	60.7998	52.4852	55.1593	5.54734
		200	+	GFP-Atg8	3.893	2.719	2.697	2.643
				GFP	91.503	86.413	97.155	84.551	4.08088	3.05053	2.701	3.03117	3.2159	0.598552
	prApe1				12/18/18	03/26/19	07/20/19	08/05/19	12/18/18	03/26/19	07/20/19	08/05/19	AVEARGE	STDEV					AVEARGE	STDEV
		PK	TX		IntDen	IntDen	IntDen	IntDen	prApe1%	prApe1%	prApe1%	prApe1%	prApe1%				PK	TX	prApe1%
	vps21D	0	-	prApe1	82.919	67.89	90.232	87.261							p		0	-	96.2756	0.691955
				mApe1	2.433	2.996	3.264	3.949	97.1495	95.7735	96.5089	95.6704	96.2756	0.691955	0.842281	vps21D	200	-	4.68927	1.17484
		200	-	prApe1	4.518	2.992	3.08	3.328									200	+	3.95683	1.55095
				mApe1	78.105	47.633	83.897	83.393	5.46821	5.91012	3.54117	3.83759	4.68927	1.17484
		200	+	prApe1	2.047	3.175	2.967	3.565
				mApe1	79.105	48.678	87.603	87.707	2.52243	6.12308	3.27592	3.90591	3.95683	1.55095
	vps21Dpep4Dprb1D	0	-	prApe1	74.288	61.566	91.916	92.518									0	-	95.1644	0.398665
				mApe1	3.629	3.032	4.395	5.31	95.3425	95.3064	95.4367	94.5721	95.1644	0.398665		vps21Dpep4Dprb1D	200	-	4.88679	1.33857
		200	-	prApe1	3.875	4.171	3.753	3.484									200	+	5.24136	2.34168
				mApe1	78.901	56.849	87.654	85.29	4.68131	6.83546	4.10581	3.92457	4.88679	1.33857
		200	+	prApe1	7.149	3.859	2.841	2.975
				mApe1	84.353	54.344	89.405	83.446	7.81294	6.63024	3.07981	3.44245	5.24136	2.34168
	pep4Dprb1D	0	-	prApe1	78.757	69.337	83.367	83.062									0	-	93.4632	0.841921
				mApe1	4.48	4.833	6.177	6.59	94.6178	93.4839	93.1017	92.6494	93.4632	0.841921		pep4Dprb1D	200	-	57.2318	4.69905
		200	-	prApe1	63.524	56.302	79.149	61.278									200	+	4.87949	1.35256
				mApe1	58.982	42.781	45.85	46.358	51.8538	56.8231	63.3197	56.9308	57.2318	4.69905
		200	+	prApe1	3.041	3.287	3.243	3.71
				mApe1	82.22	46.767	77.003	65.726	3.5667	6.56691	4.04132	5.34305	4.87949	1.35256
	ypt7D	0	-	prApe1	49.889	51.425	82.207	90.997									0	-	95.5366	0.994734
				mApe1	3.071	2.202	3.885	3.238	94.2013	95.8939	95.4874	96.5639	95.5366	0.994734		ypt7D	200	-	59.1114	3.74006
		200	-	prApe1	61.145	51.67	67.73	66.033									200	+	5.12779	1.63714
				mApe1	45.469	40.301	37.178	47.131	57.3518	56.1808	64.5613	58.3516	59.1114	3.74006
		200	+	prApe1	4.083	3.908	2.829	2.877
				mApe1	67.498	50.772	64.646	80.095	5.70403	7.14704	4.19266	3.46743	5.12779	1.63714
