# Supplementary material for: The entry of unclosed autophagosomes into vacuoles and its physiological relevance
Source: PLoS Genet. 2022 Oct 13;18(10):e1010431. doi: 10.1371/journal.pgen.1010431 (PMC9562215; doi:10.1371/journal.pgen.1010431)
Supplement: S1 Data — (ZIP) [file pgen.1010431.s018.zip › #Quantification data/Figure 6AB-8h.xlsx]

## Sheet: PK for snf7D ypt7D  bar
	SD-N 8h
	GFP-Atg8				3/23/19	03/26/19	07/20/19	08/05/19	3/23/19	03/26/19	07/20/19	08/05/19	AVEARGE	STDEV					AVEARGE	STDEV					AVEARGE	AVEARGE	STDEV	STDEV
		PK	TX		IntDen	IntDen	IntDen	IntDen	GFP-Atg8%	GFP-Atg8%	GFP-Atg8%	GFP-Atg8%	GFP-Atg8%				PK	TX	GFP-Atg8%				TX	PK	prApe1	GFP-Atg8	prApe1	GFP-Atg8			P values
	vps21D	0	-	GFP-Atg8	88.742	68.908	100.719	83.482							p		0	-	95.7931	1.87825			-	0	95.6849	95.7931	1.08715	1.87825		Atg8	ypt7D-0/ypt7D-200		0.000430453
				GFP	2.965	5.203	3.547	2.735	96.7669	92.9794	96.5981	96.8278	95.7931	1.87825	0.786902	vps21D	200	-	3.56322	1.09872		vps21D	-	200	3.97884	3.56322	0.637284	1.09872
		200	-	GFP-Atg8	3.207	4.092	2.926	2.762									200	+	3.73414	0.625844			+	200	4.01012	3.73414	0.887716	0.625844		Ape1	ypt7D-0/ypt7D-200		0.000240526
				GFP	106.701	80.106	117.597	65.482	2.91789	4.85997	2.42775	4.04724	3.56322	1.09872									-	0	95.0446	96.0811	1.39531	0.810153
		200	+	GFP-Atg8	3.414	3.948	3.841	2.907														vps21Dpep4Dprb1D	-	200	3.8961	3.68767	1.0798	1.15792
				GFP	108.295	82.398	101.153	76.741	3.05615	4.5723	3.6583	3.64981	3.73414	0.625844									+	200	5.11553	3.49544	2.3337	0.611609
	vps21Dpep4Dprb1D	0	-	GFP-Atg8	87.197	77.278	113.676	94.072									0	-	96.0811	0.810153			-	0	95.0565	96.6129	0.992443	0.790415
				GFP	3.403	3.387	3.391	4.768	96.2439	95.8012	97.1034	95.176	96.0811	0.810153		vps21Dpep4Dprb1D	200	-	3.68767	1.15792		pep4Dprb1D	-	200	53.6554	52.2664	3.92968	5.82803
		200	-	GFP-Atg8	3.479	5.11	2.878	2.977									200	+	3.49544	0.611609			+	200	5.13991	3.99609	1.46485	1.20382
				GFP	107.826	90.63	103.703	80.009	3.12565	5.33737	2.70029	3.58735	3.68767	1.15792									-	0	95.2066	95.7676	0.993538	1.60657
		200	+	GFP-Atg8	3.972	4.177	3.217	2.888														ypt7D	-	200	55.747	48.8852	4.85953	8.21789
				GFP	97.72	98.746	114.916	84.779	3.90591	4.05837	2.7232	3.29428	3.49544	0.611609									+	200	3.8655	3.73545	0.514039	0.957175
	pep4Dprb1D	0	-	GFP-Atg8	79.312	87.649	109.734	91.848									0	-	96.6129	0.790415
				GFP	3.032	3.713	2.522	3.386	96.3179	95.9359	97.7533	96.4445	96.6129	0.790415		pep4Dprb1D	200	-	52.2664	5.82803
		200	-	GFP-Atg8	88.729	62.756	84.974	94.693									200	+	3.99609	1.20382
				GFP	81.452	79.648	65.312	73.45	52.138	44.069	56.5415	56.3169	52.2664	5.82803
		200	+	GFP-Atg8	3.488	3.536	2.809	4.246
				GFP	84.1	84.855	108.372	73.304	3.98228	4.00041	2.52651	5.47518	3.99609	1.20382
	ypt7D	0	-	GFP-Atg8	97.373	51.555	101.608	86.672									0	-	95.7676	1.60657
				GFP	2.828	3.237	3.027	4.857	97.1777	94.0922	97.1071	94.6935	95.7676	1.60657		ypt7D	200	-	48.8852	8.21789
		200	-	GFP-Atg8	70.743	44.194	90.506	79.321									200	+	3.73545	0.957175
				GFP	88.997	67.197	74.07	60.856	44.2863	39.6747	54.9934	56.5863	48.8852	8.21789
		200	+	GFP-Atg8	3.375	4.392	2.771	3.131
				GFP	90.974	95.994	110.501	65.785	3.57714	4.37511	2.44632	4.54321	3.73545	0.957175
	prApe1				3/23/19	03/26/19	07/20/19	08/05/19	3/23/19	03/26/19	07/20/19	08/05/19	AVEARGE	STDEV					AVEARGE	STDEV
		PK	TX		IntDen	IntDen	IntDen	IntDen	prApe1%	prApe1%	prApe1%	prApe1%	prApe1%				PK	TX	prApe1%
	vps21D	0	-	prApe1	92.582	47.536	89.868	78.173							p		0	-	95.6849	1.08715
				mApe1	3.113	2.943	3.734	3.417	96.747	94.1699	96.0108	95.812	95.6849	1.08715	0.884206	vps21D	200	-	3.97884	0.637284
		200	-	prApe1	2.905	2.643	4.56	3.068									200	+	4.01012	0.887716
				mApe1	91.478	62.72	95.451	69.386	3.07788	4.04357	4.5595	4.23441	3.97884	0.637284
		200	+	prApe1	2.816	2.714	4.582	3.696
				mApe1	91.037	74.156	92.904	73.156	3.00044	3.53064	4.70016	4.80924	4.01012	0.887716
	vps21Dpep4Dprb1D	0	-	prApe1	102.423	53.133	86.904	76.29									0	-	95.0446	1.39531
				mApe1	3.153	3.369	5.478	3.967	97.0135	94.0374	94.0703	95.0571	95.0446	1.39531		vps21Dpep4Dprb1D	200	-	3.8961	1.0798
		200	-	prApe1	3.131	2.585	5.104	2.744									200	+	5.11553	2.3337
				mApe1	99.497	83.794	92.329	61.033	3.05082	2.99263	5.23847	4.30249	3.8961	1.0798
		200	+	prApe1	2.508	2.975	8.871	3.027
				mApe1	62.266	71.115	94.101	73.415	3.87192	4.01539	8.61496	3.95986	5.11553	2.3337
	pep4Dprb1D	0	-	prApe1	104.439	48.246	94.907	70.848									0	-	95.0565	0.992443
				mApe1	5.427	3.222	4.692	2.847	95.0603	93.7398	95.2891	96.1368	95.0565	0.992443		pep4Dprb1D	200	-	53.6554	3.92968
		200	-	prApe1	98.676	82.075	89.335	66.849									200	+	5.13991	1.46485
				mApe1	97.379	57.762	73.533	64.883	50.3308	58.6933	54.8512	50.7462	53.6554	3.92968
		200	+	prApe1	3.382	3.13	6.544	3.179
				mApe1	75.795	68.456	82.754	66.117	4.27144	4.37236	7.32827	4.58757	5.13991	1.46485
	ypt7D	0	-	prApe1	101.654	44.101	88.027	75.18									0	-	95.2066	0.993538
				mApe1	3.838	2.718	5.034	3.395	96.3618	94.1947	94.5906	95.6793	95.2066	0.993538		ypt7D	200	-	55.747	4.85953
		200	-	prApe1	97.622	72.214	84.977	75.605									200	+	3.8655	0.514039
				mApe1	93.682	46.779	58.782	69.344	51.0298	60.6876	59.1107	52.1597	55.747	4.85953
		200	+	prApe1	2.979	3.288	3.352	3.029
				mApe1	78.99	84.225	93.624	62.619	3.6343	3.75716	3.45653	4.614	3.8655	0.514039
