# Supplementary material for: The entry of unclosed autophagosomes into vacuoles and its physiological relevance
Source: PLoS Genet. 2022 Oct 13;18(10):e1010431. doi: 10.1371/journal.pgen.1010431 (PMC9562215; doi:10.1371/journal.pgen.1010431)
Supplement: S1 Data — (ZIP) [file pgen.1010431.s018.zip › #Quantification data/Figure 6CD.xlsx]

## Sheet: 081322-YX ZXM
File resource: 081322-YX ZXM-PK-Check fluoresence of vps21Dpep4Dprb1D ypt7D
Strain	PK	TX-100	Field codes	Atg8 puncta No.	Puncta No.	% puncta with Atg8	% of Atg8 protected
vps21D	0	-	1	450	1789	25.1537	100
	200	-	1	6	386	1.5544	6.17962
	200	+	2	5	297	1.6835	6.69285
vps21Dpep4Dprb1D	0	-	1	290	1511	19.1926	100
	200	-	1	7	433	1.61663	8.42319
	200	+	1	8	848	0.943396	4.91542
pep4Dprb1D	0	-	1	57	225	25.3333	100
	200	-	2	163	1226	13.2953	52.4813
	200	+	2	3	260	1.15385	4.55466
ypt7D	0	-	1	365	926	39.4168	100
	200	-	1	311	1385	22.4549	56.9677
	200	+	2	2	376	0.531915	1.34946

## Sheet: 081922-ZXM
File resource: 081922-ZXM-PK-v21Dp4Dp1D under SD-N 8 h
Strain	PK	TX-100	Field codes	Atg8 puncta No.	Puncta No.	% puncta with Atg8	% of Atg8 protected
vps21D	0	-	1	348	993	35.0453	100
	200	-	1	0	1236	0	0
	200	+	2	0	1796	0	0
vps21Dpep4Dprb1D	0	-	2	761	1755	43.3618	100
	200	-	1	0	459	0	0
	200	+	1	1	3060	0.0326797	0.0753652
pep4Dprb1D	0	-	2	737	1306	56.4319	100
	200	-	2	341	1272	26.8082	47.5054
	200	+	2	0	1526	0	0
ypt7D	0	-	2	664	1158	57.3402	100
	200	-	3	584	1864	31.3305	54.6396
	200	+	1	0	1896	0	0

## Sheet: 081922-YX
File resource: 081922-YX-PK-v21Dp4Dp1D under SD-N 8 h
Strain	PK	TX-100	Field codes	Atg8 puncta No.	Puncta No.	% puncta with Atg8	% of Atg8 protected
vps21D	0	-	1	480	1103	43.5177	100
	200	-	1	3	604	0.496689	1.14135
	200	+	2	0	1022	0	0
vps21Dpep4Dprb1D	0	-	2	551	1397	39.4417	100
	200	-	2	0	991	0	0
	200	+	1	0	996	0	0
pep4Dprb1D	0	-	1	571	1453	39.298	100
	200	-	2	232	1070	21.6822	55.1739
	200	+	1	0	1322	0	0
ypt7D	0	-	2	448	965	46.4249	100
	200	-	2	573	1964	29.1752	62.8438
	200	+	2	0	1374	0	0

## Sheet: Average
	% of Atg8 protected					Atg8 puncta No.				Puncta No.
	081322-YX ZXM	081922-ZXM	081922-YX	Average	STD	081322-YX ZXM	081922-ZXM	081922-YX	Total	081322-YX ZXM	081922-ZXM	081922-YX	Total
vps21D-0-0	100	100	100	100	0	450	348	480	1278	1789	993	1103	3885
vps21D-P-0	6.17962	0	1.14135	2.44032	3.28823	6	0	3	9	386	1236	604	2226
vps21D-P-T	6.69285	0	0	2.23095	3.86412	5	0	0	5	297	1796	1022	3115
vps21Dpep4Dprb1D-0-0	100	100	100	100	0	290	761	551	1602	1511	1755	1397	4663
vps21Dpep4Dprb1D-P-0	8.42319	0	0	2.80773	4.86313	7	0	0	7	433	459	991	1883
vps21Dpep4Dprb1D-P-T	4.91542	0.0753652	0	1.66359	2.81641	8	1	0	9	848	3060	996	4904
pep4Dprb1D-0-0	100	100	100	100	0	57	737	571	1365	225	1306	1453	2984
pep4Dprb1D-P-0	52.4813	47.5054	55.1739	51.7202	3.8905	163	341	232	736	1226	1272	1070	3568
pep4Dprb1D-P-T	4.55466	0	0	1.51822	2.62963	3	0	0	3	260	1526	1322	3108
ypt7D-0-0	100	100	100	100	0	365	664	448	1477	926	1158	965	3049
ypt7D-P-0	56.9677	54.6396	62.8438	58.1504	4.22804	311	584	573	1468	1385	1864	1964	5213
ypt7D-P-T	1.34946	0	0	0.44982	0.779112	2	0	0	2	376	1896	1374	3646
								p values
							pep4Dprb1D-0-0 vs -P-0	2.77094e-05	***
							pep4Dprb1D-0-0 vs -P-T	3.38359e-07	***
							ypt7D-0-0 vs -P-0	6.79062e-05	***
							ypt7D-0-0 vs -P-T	2.50081e-09	***
