# Supplementary material for: The entry of unclosed autophagosomes into vacuoles and its physiological relevance
Source: PLoS Genet. 2022 Oct 13;18(10):e1010431. doi: 10.1371/journal.pgen.1010431 (PMC9562215; doi:10.1371/journal.pgen.1010431)
Supplement: S1 Data — (ZIP) [file pgen.1010431.s018.zip › #Quantification data/Figure 7B.xlsx]

## Sheet: 011521 020221
Picture resource:	011521-XHQ-GFP-Atg8 in v21D s7D v4D p4D ypt1D ypt7D of +pRS415 and OEPep4 and OE Prb1				020221-XHQ-GFP-Atg8 in v21D ypt1D ypt7D prb1D of +pRS415 and OE Prb1
Strain	Date	colony	Cytosolic GFP in vacuoles (CG)	Cell Amount(CA)	(CG/CA)%	AVE	STDEV	CA total						(GS/CA)% AVE
WT+O	011521	1	377	377	100								011521	020221
	020221	2	244	246	99.187	99.5935	0.574884	623
WT+Prb1	011521	1	438	438	100
	020221	2	232	233	99.5708	99.7854	0.303479	671				WT+O	100	99.187
ypt1ts+O	011521	1	135	396	34.0909
	020221	2	101	274	36.8613	35.4761	1.95897	670				WT+Prb1	100	99.5708
ypt1ts+Prb1	011521	1	138	382	36.1257
	020221	2	95	252	37.6984	36.912	1.11211	634				ypt1ts+O	34.0909	36.8613
vps21D+O	011521	1	96	554	17.3285							ypt1ts+Prb1	36.1257	37.6984
	011521	2	57	321	17.757							vps21D+O	17.5428	#REF!
	020221	3	86	656	13.1098	16.0651	2.56835	1531
vps21D+Prb1	011521	1	192	546	35.1648							vps21D+Prb1	36.7964	#REF!
	011521	2	88	229	38.4279
	020221	3	140	441	31.746	35.1129	3.34126	1216				ypt7D+O	0	0
ypt7D+O	011521	1	0	156	0							ypt7D+Prb1	0	0
	020221	2	0	222	0	0	0	378
ypt7D+Prb1	011521	1	0	102	0
	020221	2	0	165	0	0	0	267				prb1D+O	1.5528	0.826446
prb1D+O	011521	1	5	322	1.5528
	020221	2	2	242	0.826446	1.18962	0.513606	564
prb1D+Prb1	011521	1	423	456	92.7632							prb1D+Prb1	92.7632	94.375
	020221	2	151	160	94.375	93.5691	1.13974	616
			% cells with GFP in vacuoles	STDEV
WT		+0	99.5935	0.574884
		+Prb1	99.7854	0.303479
ypt1ts		+0	35.4761	1.95897
		+Prb1	36.912	1.11211
vps21D		+0	16.0651	2.56835
		+Prb1	35.1129	3.34126
ypt7D		+0	0	0
		+Prb1	0	0
prb1D		+0	1.18962	0.513606
		+Prb1	93.5691	1.13974
		p values
	WT+O:WT+Prb1	0.716863	ns
	vpt1ts+O:ypt1ts+Prb1	0.462478	ns
	vps21D+O:vps21D+Prb1	0.0014375	**
	vpt7D+O:ypt7D+Prb1	#DIV/0!	ns
	prb1D+O:prb1D+Prb1	9.15515e-05	***
