# Supplementary material for: The entry of unclosed autophagosomes into vacuoles and its physiological relevance
Source: PLoS Genet. 2022 Oct 13;18(10):e1010431. doi: 10.1371/journal.pgen.1010431 (PMC9562215; doi:10.1371/journal.pgen.1010431)
Supplement: S1 Data — (ZIP) [file pgen.1010431.s018.zip › #Quantification data/Figure 7D.xlsx]

## Sheet: Sheet1
		012921 调样	031621 Gel#1	031621 Gel#2	012921 调样	031621 Gel#1	031621 Gel#2	Average	STDEV
		Mean	Mean	Mean	GFP%	GFP%	GFP%	GFP%					% cells with degraded GFP
WT+0	GFP-Atg8	28.55	29.761	43.472	65.9096	56.9287	53.0515	58.6299	6.59575					STDEV
	GFP	55.198	39.336	49.123							WT	+0	58.6299	6.59575
WT+Prb1	GFP-Atg8	27.095	28.489	47.432	65.7507	58.5271	53.2183	59.1653	6.29053			+Prb1	59.1653	6.29053
	GFP	52.016	40.204	53.958							ypt1ts	+0	35.4613	4.54629
ypt1ts+0	GFP-Atg8	56.084	61.109	64.877	37.0083	30.3434	39.0323	35.4613	4.54629			+Prb1	35.7932	1.19625
	GFP	32.95	26.62	41.535							vps21D	+0	14.6928	2.65727
ypt1ts+Prb1	GFP-Atg8	55.401	63.429	64.615	36.8109	34.4755	36.0931	35.7932	1.19625			+Prb1	32.2736	5.35942
	GFP	32.274	33.373	36.493							ypt7D	+0	7.7065	0.660381
vps21D+0	GFP-Atg8	39.135	46.75	52.155	16.7995	11.7075	15.5713	14.6928	2.65727			+Prb1	8.38837	0.931777
	GFP	7.902	6.199	9.619							prb1D	+0	8.91159	0.842435
vps21D+Prb1	GFP-Atg8	33.362	46.243	57.975	36.7881	26.3506	33.6822	32.2736	5.35942			+Prb1	65.1914	5.0558
	GFP	19.416	16.545	29.445
ypt7D+0	GFP-Atg8	45.966	51.151	57.939	7.96124	8.20158	6.95669	7.7065	0.660381
	GFP	3.976	4.57	4.332
ypt7D+Prb1	GFP-Atg8	39.635	43.915	51.954	7.92408	9.46108	7.77997	8.38837	0.931777
	GFP	3.411	4.589	4.383
prb1D+0	GFP-Atg8	34.247	41.432	54.599	9.3179	9.47387	7.94301	8.91159	0.842435
	GFP	3.519	4.336	4.711								p values
prb1D+Prb1	GFP-Atg8	14.762	23.541	37.247	70.8785	63.4899	61.2059	65.1914	5.0558
	GFP	35.929	40.937	58.765							WT+O:WT+Prb1	0.923855	ns
											vpt1ts+O:ypt1ts+Prb1	0.908586	ns
											vps21D+O:vps21D+Prb1	0.00702941	**
											vpt7D+O:ypt7D+Prb1	0.359498	ns
											prb1D+O:prb1D+Prb1	4.50278e-05	***
