# Supplementary material for: The entry of unclosed autophagosomes into vacuoles and its physiological relevance
Source: PLoS Genet. 2022 Oct 13;18(10):e1010431. doi: 10.1371/journal.pgen.1010431 (PMC9562215; doi:10.1371/journal.pgen.1010431)
Supplement: S1 Data — (ZIP) [file pgen.1010431.s018.zip › #Quantification data/Figure 8B.xlsx]

## Sheet: 0 h
Figure 8B-GFP-Atg8 APC or GFP in vacuoles in vps21Dvtc4D-Statistics for (Leica)-4 strains
Time of starvation 0 h
			number				%				%				%
Strains	Colony	sight	cells with APC	cells with GFP particles in vacuole	cells with solubale GFP in vacuole	cells	cells with APC/cells	AVE	AVE of 2 colony	STD	cells with GFP particles in vacuole/cells	AVE	AVE of 2 colony	STD	cells with solubale GFP in vacuole/cells	AVE	AVE of 2 colony	STD	Total cells
v21D	1	1-1	9	0	0	70	12.8571	16.4286	16.1853	0.344037	0	0.666667	1.25926	0.838052	0	0	0	0	245
		1-2	15	1	0	75	20				1.33333				0
	2	1-1	9	2	0	54	16.6667	15.942			3.7037	1.85185			0	0
		1-2	7	0	0	46	15.2174				0				0
v21Dvtc4D	1	1-1	13	8	3	71	18.3099	21.0597	24.4114	4.74007	11.2676	8.01476	9.21414	1.69619	4.22535	3.69998	4.50506	1.13856	285
		1-2	15	3	2	63	23.8095				4.7619				3.1746
	2	2-1	29	13	5	95	30.5263	27.7632			13.6842	10.4135			5.26316	5.31015
		2-2	14	4	3	56	25				7.14286				5.35714
vtc4D	1	1-1	3	0	5	78	3.84615	6.79033	6.69339	0.1371	0	0	0	0	6.41026	5.41752	8.33889	4.13144	448
		1-3	11	0	5	113	9.73451				0				4.42478
	2	2-1	7	0	12	108	6.48148	6.59645			0	0			11.1111	11.2603
		2-2	10	0	17	149	6.71141				0				11.4094
pep4D	1	1-1	46	9	0	148	31.0811	30.0444	31.7277	2.3806	6.08108	5.33062	7.98776	3.75777	0	0	0	0	539
		1-3	38	6	0	131	29.0076				4.58015				0
	2	2-2	43	11	0	117	36.7521	33.411			9.40171	10.6449			0	0
		2-3	43	17	0	143	30.0699				11.8881				0
		Time of starvation 0 h
			AVE					STD
		Strains		v21D	v21Dvtc4D	vtc4D	pep4D	v21D	v21Dvtc4D	vtc4D	pep4D
		% Cells with APC		16.1853	24.4114	6.69339	31.7277	0.344037	4.74007	0.1371	2.3806
		% Cells with GFP particles in Vac		1.25926	9.21414	0	7.98776	0.838052	1.69619	0	3.75777
		cells with solubale GFP in vacuole/cells		0	4.50506	8.33889	0	0	1.13856	4.13144	0

## Sheet: 0.25 h
Figure 8B-GFP-Atg8 APC or GFP in vacuoles in vps21Dvtc4D-Statistics for (Leica)-4 strains
Time of starvation 0.25 h
			number				%				%				%
Strains	Colony	sight	cells with APC	cells with GFP particles in vacuole	cells with solubale GFP in vacuole	cells	cells with APC/cells	AVE	AVE of 2 colony	STD	cells with GFP particles in vacuole/cells	AVE	AVE of 2 colony	STD	cells with solubale GFP in vacuole/cells	AVE	AVE of 2 colony	STD	Total cells
v21D	1	1-1	75	11	2	120	62.5	62.5	58.5648	5.56519	9.16667	9.16667	13.8426	6.61276	1.66667	1.66667	2.22222	0.785674	456
		1-2	75	11	2	120	62.5				9.16667				1.66667
	2	1-1	59	20	3	108	54.6296	54.6296			18.5185	18.5185			2.77778	2.77778
		1-2	59	20	3	108	54.6296				18.5185				2.77778
v21Dvtc4D	1	1-1	75	31	2	137	54.7445	53.3723	54.665	1.82827	22.6277	23.8139	23.6299	0.260109	1.45985	0.729927	1.27009	0.763904	473
		1-2	52	25	0	100	52				25				0
	2	2-1	59	30	3	105	56.1905	55.9578			28.5714	23.446			2.85714	1.81025
		2-2	73	24	1	131	55.7252				18.3206				0.763359
vtc4D	1	1-1	28	0	13	76	36.8421	45.0877	48.344	4.60502	0	0.952381	0.782939	0.239627	17.1053	15.2193	18.3599	4.44149	464
		1-3	56	2	14	105	53.3333				1.90476				13.3333
	2	2-1	62	0	17	120	51.6667	51.6002			0	0.613497			14.1667	21.5005
		2-2	84	2	47	163	51.5337				1.22699				28.8344
pep4D	1	1-1	87	28	0	129	67.4419	69.8696	70.5161	0.914334	21.7054	19.2987	17.9131	1.95951	0	0	0	0	554
		1-3	107	25	0	148	72.2973				16.8919				0
	2	2-2	82	19	0	119	68.9076	71.1626			15.9664	16.5275			0	0
		2-3	116	27	0	158	73.4177				17.0886				0
		Time of starvation 0.25 h
			AVE					STD
		Strains		v21D	v21Dvtc4D	vtc4D	pep4D	v21D	v21Dvtc4D	vtc4D	pep4D
		% Cells with APC		58.5648	54.665	48.344	70.5161	5.56519	1.82827	4.60502	0.914334
		% Cells with GFP particles in Vac		13.8426	23.6299	0.782939	17.9131	6.61276	0.260109	0.239627	1.95951
		cells with solubale GFP in vacuole/cells		2.22222	1.27009	18.3599	0	0.785674	0.763904	4.44149	0

## Sheet: 0.5 h
Figure 8B-GFP-Atg8 APC or GFP in vacuoles in vps21Dvtc4D-Statistics for (Leica)-4 strains
Time of starvation 0.5 h
			number				%				%				%
Strains	Colony	sight	cells with APC	cells with GFP particles in vacuole	cells with solubale GFP in vacuole	cells	cells with APC/cells	AVE	AVE of 2 colony	STD	cells with GFP particles in vacuole/cells	AVE	AVE of 2 colony	STD	cells with solubale GFP in vacuole/cells	AVE	AVE of 2 colony	STD	Total cells
v21D	1	1-1	109	20	4	141	77.305	77.305	74.7971	3.54671	14.1844	14.1844	17.3332	4.45303	2.83688	2.83688	3.22567	0.549831	448
		1-2	109	20	4	141	77.305				14.1844				2.83688
	2	1-1	60	17	3	83	72.2892	72.2892			20.4819	20.4819			3.61446	3.61446
		1-2	60	17	3	83	72.2892				20.4819				3.61446
v21Dvtc4D	1	1-1	62	42	3	83	74.6988	76.4403	76.3327	0.152213	50.6024	54.3921	54.752	0.508978	3.61446	2.71632	2.81007	0.132576	394
		1-2	86	64	2	110	78.1818				58.1818				1.81818
	2	2-1	67	44	2	87	77.0115	76.225			50.5747	55.1119			2.29885	2.90381
		2-2	86	68	4	114	75.4386				59.6491				3.50877
vtc4D	1	1-1	75	3	63	128	58.5938	44.4693	47.0719	3.6807	2.34375	2.20636	2.19967	0.00945777	49.2188	57.0232	52.5212	6.36674	480
		1-3	44	3	94	145	30.3448				2.06897				64.8276
	2	2-1	41	0	42	93	44.086	49.6746			0	2.19298			45.1613	48.0192
		2-2	63	5	58	114	55.2632				4.38596				50.8772
pep4D	1	1-1	78	49	0	92	84.7826	83.7299	82.8997	1.17408	53.2609	47.1029	46.3648	1.04381	0	0	0	0	446
		1-3	105	52	0	127	82.6772				40.9449				0
	2	2-2	77	46	0	93	82.7957	82.0695			49.4624	45.6267			0	0
		2-3	109	56	0	134	81.3433				41.791				0
		Time of starvation 0.5 h
			AVE					STD
		Strains		v21D	v21Dvtc4D	vtc4D	pep4D	v21D	v21Dvtc4D	vtc4D	pep4D
		% Cells with APC		74.7971	76.3327	47.0719	82.8997	3.54671	0.152213	3.6807	1.17408
		% Cells with GFP particles in Vac		17.3332	54.752	2.19967	46.3648	4.45303	0.508978	0.00945777	1.04381
		cells with solubale GFP in vacuole/cells		3.22567	2.81007	52.5212	0	0.549831	0.132576	6.36674	0

## Sheet: 1 h
Figure 8B-GFP-Atg8 APC or GFP in vacuoles in vps21Dvtc4D-Statistics for (Leica)-4 strains
Time of starvation 1 h
			number				%				%				%
Strains	Colony	sight	cells with APC	cells with GFP particles in vacuole	cells with solubale GFP in vacuole	cells	cells with APC/cells	AVE	AVE of 2 colony	STD	cells with GFP particles in vacuole/cells	AVE	AVE of 2 colony	STD	cells with solubale GFP in vacuole/cells	AVE	AVE of 2 colony	STD	Total cells
v21D	1	1-1	101	36	4	117	86.3248	86.3248	85.8453	0.678068	30.7692	30.7692	31.2383	0.663327	3.4188	3.4188	3.33542	0.117925	480
		1-2	101	36	4	117	86.3248				30.7692				3.4188
	2	1-1	105	39	4	123	85.3659	85.3659			31.7073	31.7073			3.25203	3.25203
		1-2	105	39	4	123	85.3659				31.7073				3.25203
v21Dvtc4D	1	1-1	132	128	4	145	91.0345	90.65	88.1041	3.60047	88.2759	83.9609	82.4781	2.09701	2.75862	2.70674	3.50208	1.12478	485
		1-2	102	90	3	113	90.2655				79.646				2.65487
	2	2-1	110	107	7	122	90.1639	85.5582			87.7049	80.9953			5.7377	4.29742
		2-2	85	78	3	105	80.9524				74.2857				2.85714
vtc4D	1	1-1	53	5	116	124	42.7419	41.0679	37.1003	5.61109	4.03226	3.53128	2.05634	2.08588	93.5484	91.7237	93.8166	2.95988	478
		1-3	39	3	89	99	39.3939				3.0303				89.899
	2	2-1	29	1	81	86	33.7209	33.1327			1.16279	0.581395			94.186	95.9096
		2-2	55	0	165	169	32.5444				0				97.6331
pep4D	1	1-1	61	54	0	68	89.7059	91.1617	91.1946	0.0466252	79.4118	74.6052	71.4963	4.39659	0	0.671141	0.504489	0.235681	454
		1-3	138	104	2	149	92.6174				69.7987				1.34228
	2	2-2	137	96	1	148	92.5676	91.2276			64.8649	68.3875			0.675676	0.337838
		2-3	80	64	0	89	89.8876				71.9101				0
		Time of starvation 1 h
			AVE					STD
		Strains		v21D	v21Dvtc4D	vtc4D	pep4D	v21D	v21Dvtc4D	vtc4D	pep4D
		% Cells with APC		85.8453	88.1041	37.1003	91.1946	0.678068	3.60047	5.61109	0.0466252
		% Cells with GFP particles in Vac		31.2383	82.4781	2.05634	71.4963	0.663327	2.09701	2.08588	4.39659
		cells with solubale GFP in vacuole/cells		3.33542	3.50208	93.8166	0.504489	0.117925	1.12478	2.95988	0.235681

## Sheet: 2 h
Figure 8B-GFP-Atg8 APC or GFP in vacuoles in vps21Dvtc4D-Statistics for (Leica)-4 strains
Time of starvation 2 h
			number				%				%				%
Strains	Colony	sight	cells with APC	cells with GFP particles in vacuole	cells with solubale GFP in vacuole	cells	cells with APC/cells	AVE	AVE of 2 colony	STD	cells with GFP particles in vacuole/cells	AVE	AVE of 2 colony	STD	cells with solubale GFP in vacuole/cells	AVE	AVE of 2 colony	STD	Total cells
v21D	1	1-1	98	39	15	106	92.4528	94.68	93.4778	1.70016	36.7925	39.0148	36.6709	3.31482	14.1509	11.1992	12.1861	1.39575	427
		1-2	94	40	8	97	96.9072				41.2371				8.24742
	2	1-1	94	35	17	104	90.3846	92.2756			33.6538	34.3269			16.3462	13.1731
		1-2	113	42	12	120	94.1667				35				10
v21Dvtc4D	1	1-1	91	88	7	94	96.8085	97.329	94.1984	4.42726	93.617	94.658	91.0474	5.10612	7.44681	5.87394	6.40874	0.756312	380
		1-2	91	89	4	93	97.8495				95.6989				4.30108
	2	2-1	74	71	4	82	90.2439	91.0679			86.5854	87.4368			4.87805	6.94353
		2-2	102	98	10	111	91.8919				88.2883				9.00901
vtc4D	1	1-1	14	1	90	92	15.2174	19.1472	22.3047	4.46539	1.08696	1.64238	2.06714	0.600702	97.8261	98.3636	97.9525	0.581341	388
		1-3	21	2	90	91	23.0769				2.1978				98.9011
	2	2-1	28	4	96	99	28.2828	25.4622			4.0404	2.4919			96.9697	97.5415
		2-2	24	1	104	106	22.6415				0.943396				98.1132
pep4D	1	1-1	65	61	0	67	97.0149	96.4666	97.0697	0.852835	91.0448	89.3999	92.1323	3.86417	0	0	0	0	382
		1-3	94	86	0	98	95.9184				87.7551				0
	2	2-2	101	97	0	104	97.1154	97.6727			93.2692	94.8647			0	0
		2-3	111	109	0	113	98.2301				96.4602				0
		Time of starvation 2 h
			AVE					STD
		Strains		v21D	v21Dvtc4D	vtc4D	pep4D	v21D	v21Dvtc4D	vtc4D	pep4D
		% Cells with APC		93.4778	94.1984	22.3047	97.0697	1.70016	4.42726	4.46539	0.852835
		% Cells with GFP particles in Vac		36.6709	91.0474	2.06714	92.1323	3.31482	5.10612	0.600702	3.86417
		cells with solubale GFP in vacuole/cells		12.1861	6.40874	97.9525	0	1.39575	0.756312	0.581341	0

## Sheet: 8 h
Figure 8B-GFP-Atg8 APC or GFP in vacuoles in vps21Dvtc4D-Statistics for (Leica)-4 strains
Time of starvation 8 h
			number				%				%				%
Strains	Colony	sight	cells with APC	cells with GFP particles in vacuole	cells with solubale GFP in vacuole	cells	cells with APC/cells	AVE	AVE of 2 colony	STD	cells with GFP particles in vacuole/cells	AVE	AVE of 2 colony	STD	cells with solubale GFP in vacuole/cells	AVE	AVE of 2 colony	STD	Total cells
v21D	1	1-1	37	23	19	89	41.573	40.3103	41.1646	1.2081	25.8427	29.588	33.8413	6.01511	21.3483	22.5789	19.7657	3.97853	377
		1-2	41	35	25	105	39.0476				33.3333				23.8095
	2	1-1	34	30	14	82	41.4634	42.0188			36.5854	38.0947			17.0732	16.9524
		1-2	43	40	17	101	42.5743				39.604				16.8317
v21Dvtc4D	1	1-1	29	29	20	69	42.029	41.2848	40.1144	1.65519	42.029	39.9334	38.4365	2.11691	28.9855	59.0873	55.6428	4.87131	331
		1-2	15	14	33	37	40.5405				37.8378				89.1892
	2	2-1	27	26	62	80	33.75	38.944			32.5	36.9397			77.5	52.1983
		2-2	64	60	39	145	44.1379				41.3793				26.8966
vtc4D	1	1-1	0	0	88	88	0	1.1236	2.43398	1.85316	0	0.561798	0.502138	0.0843719	100	100	100	0	396
		1-3	2	1	89	89	2.24719				1.1236				100
	2	2-1	1	1	113	113	0.884956	3.74436			0.884956	0.442478			100	100
		2-2	7	0	106	106	6.60377				0				100
pep4D	1	1-1	139	139	0	139	100	98.5577	98.0136	0.769531	100	98.5577	98.0136	0.769531	0	0	0	0	483
		1-3	101	101	0	104	97.1154				97.1154				0
	2	2-2	122	122	0	124	98.3871	97.4694			98.3871	97.4694			0	0
		2-3	112	112	0	116	96.5517				96.5517				0
		Time of starvation 8 h
			AVE					STD
		Strains		v21D	v21Dvtc4D	vtc4D	pep4D	v21D	v21Dvtc4D	vtc4D	pep4D
		% Cells with APC		41.1646	40.1144	2.43398	98.0136	1.2081	1.65519	1.85316	0.769531
		% Cells with GFP particles in Vac		33.8413	38.4365	0.502138	98.0136	6.01511	2.11691	0.0843719	0.769531
		cells with solubale GFP in vacuole/cells		19.7657	55.6428	100	0	3.97853	4.87131	0	0

## Sheet: Summary and p values
Figure 8B-GFP-Atg8 APC or GFP in vacuoles in vps21Dvtc4D-Statistics for (Leica)-4 strains
			AVE
		SD-N(h)	v21D	v21Dc4D	c4D	p4D	v21D	v21Dc4D	c4D	p4D
	% Cells with APC	0	16.1853	24.4114	6.69339	31.7277	0.344037	4.74007	0.1371	2.3806
		0.25	58.5648	54.665	48.344	70.5161	5.56519	1.82827	4.60502	0.914334
		0.5	74.7971	76.3327	47.0719	82.8997	3.54671	0.152213	3.6807	1.17408
		1	85.8453	88.1041	37.1003	91.1946	0.678068	3.60047	5.61109	0.0466252					p values					p values					p values
		2	93.4778	94.1984	22.3047	97.0697	1.70016	4.42726	4.46539	0.852835			v21D:	v21Dc4D:			particles GFP	v21D:	v21Dc4D:			solubale GFP	v21D:	v21Dc4D
		8	41.1646	40.1144	2.43398	98.0136	1.2081	1.65519	1.85316	0.769531		0h APC	16.4286	21.0597	0.13412	ns	0h GFP	0.666667	8.01476	0.0271362	*	0h GFP	0	3.69998	0.0304834	*
	% Cells with GFP particles in Vac	0	1.25926	9.21414	0	7.98776	0.838052	1.69619	0	3.75777			15.942	27.7632				1.85185	10.4135				0	5.31015
		0.25	13.8426	23.6299	0.782939	17.9131	6.61276	0.260109	0.239627	1.95951		0.25h APC	62.5	53.3723	0.445835	ns	0.25h GFP	9.16667	23.8139	0.171599	ns	0.25h GFP	1.66667	0.729927	0.344119	ns
		0.5	17.3332	54.752	2.19967	46.3648	4.45303	0.508978	0.00945777	1.04381			54.6296	55.9578				18.5185	23.446				2.77778	1.81025
		1	31.2383	82.4781	2.05634	71.4963	0.663327	2.09701	2.08588	4.39659		0.5h APC	77.305	76.4403	0.602982	ns	0.5h GFP	14.1844	54.3921	0.00709731	**	0.5h GFP	2.83688	2.71632	0.40786	ns
		2	36.6709	91.0474	2.06714	92.1323	3.31482	5.10612	0.600702	3.86417			72.2892	76.225				20.4819	55.1119				3.61446	2.90381
		8	33.8413	38.4365	0.502138	98.0136	6.01511	2.11691	0.0843719	0.769531		1h APC	86.3248	90.65	0.475207	**	1h GFP	30.7692	83.9609	0.000919967	**	1h GFP	3.4188	2.70674	0.854206	ns
	cells with solubale GFP in vacuole/cells	0	0	4.50506	8.33889	0	0	1.13856	4.13144	0			85.3659	85.5582				31.7073	80.9953				3.25203	4.29742
		0.25	2.22222	1.27009	18.3599	0	0.785674	0.763904	4.44149	0		2h APC	94.68	97.329	0.849777	ns	2h GFP	39.0148	94.658	0.00620867	**	2h GFP	11.1992	5.87394	0.0357396	*
		0.5	3.22567	2.81007	52.5212	0	0.549831	0.132576	6.36674	0			92.2756	91.0679				34.3269	87.4368				13.1731	6.94353
		1	3.33542	3.50208	93.8166	0.504489	0.117925	1.12478	2.95988	0.235681		8h APC	40.3103	41.2848	0.543906	ns	8h GFP	29.588	39.9334	0.415365	ns	8h GFP	22.5789	59.0873	0.0150211	*
		2	12.1861	6.40874	97.9525	0	1.39575	0.756312	0.581341	0			42.0188	38.944				38.0947	36.9397				16.9524	52.1983
		8	19.7657	55.6428	100	0	3.97853	4.87131	0	0
