# Supplementary material for: The entry of unclosed autophagosomes into vacuoles and its physiological relevance
Source: PLoS Genet. 2022 Oct 13;18(10):e1010431. doi: 10.1371/journal.pgen.1010431 (PMC9562215; doi:10.1371/journal.pgen.1010431)
Supplement: S1 Data — (ZIP) [file pgen.1010431.s018.zip › #Quantification data/Figure 9B.xlsx]

## Sheet: separate columns
031922-ChY-GFP-Atg8 in v21Dp4Dv21Dp4D and ESCRT mutants under SPO and SD-N
SPO 3d
Strains	Picture code	GFP	GFP-Atg8	GFP/(GFP+GFP-Atg8)*100	Average	STD			SPO 3 d		SD-N 2 h
WT/WT	033022-anti-GFP-spo SD-N-10min				91.1929	2.38163			SPO 3 d GFP	STD	SD-N 2 h GFP	STD
	L-1-1min-033022-anti-GFP-spo SD-N-1 10min	42.937	3.293	92.8769				WT/WT	91.1929	2.38163	71.6915	8.31526
	gel1-1min-033022-anti-GFP-spo SD-N-1 9min	40.398	4.735	89.5088				v21D/v21D	90.8007	3.1519	11.3587	4.82144
	L-1-10min--033022-anti-GFP-spo SD-N-1 10min							v21Dp4D/v21Dp4D	29.1673	5.69944	13.1479	5.82434
v21D/v21D	033022-anti-GFP-spo SD-N-10min				90.8007	3.1519		p4D/p4D	10.2562	0.106105	11.0496	3.10865
	L-1-1min-033022-anti-GFP-spo SD-N-1 10min	44.135	3.307	93.0294				a1D/a1D	48.3367	3.64691	9.62408	3.80326
	gel1-1min-033022-anti-GFP-spo SD-N-1 9min	41.325	5.332	88.5719
	L-1-10min--033022-anti-GFP-spo SD-N-1 10min
v21Dp4D/v21Dp4D	033022-anti-GFP-spo SD-N-10min				29.1673	5.69944
	L-1-1min-033022-anti-GFP-spo SD-N-1 10min	21.741	43.749	33.1974
	gel1-1min-033022-anti-GFP-spo SD-N-1 9min	13.786	41.057	25.1372
	L-1-10min--033022-anti-GFP-spo SD-N-1 10min
p4D/p4D	033022-anti-GFP-spo SD-N-10min				10.2562	0.106105
	L-1-1min-033022-anti-GFP-spo SD-N-1 10min	5.328	46.244	10.3312
	gel1-1min-033022-anti-GFP-spo SD-N-1 9min	4.862	42.893	10.1811
	L-1-10min--033022-anti-GFP-spo SD-N-1 10min
a1D/a1D	033022-anti-GFP-spo SD-N-10min				48.3367	3.64691
	L-1-1min-033022-anti-GFP-spo SD-N-1 10min	35.17	41.691	45.7579
	gel1-1min-033022-anti-GFP-spo SD-N-1 9min	45.079	43.458	50.9154
	L-1-10min--033022-anti-GFP-spo SD-N-1 10min
	area	mean	min	max
1	16820	15.638	0	76
2	16820	4.714	0	17
3	16820	12.77	0	76
4	16820	6.114	0	97
5	16820	31.791	0	77
6	16820	12.689	0	80
7	16820	20.668	0	104
8	16820	7.841	0	29
9	16820	41.155	0	102
10	16820	26.22	0	89
1	16820	42.937	0	120
2	16820	3.293	0	15
3	16820	44.135	0	112
4	16820	3.307	0	15
5	16820	21.741	0	121
6	16820	43.749	0	109
7	16820	5.328	0	32
8	16820	46.244	0	108
9	16820	35.17	0	123
10	16820	41.691	0	117
1	16820	40.398	0	106
2	16820	4.735	0	23
3	16820	41.325	0	104
4	16820	5.332	0	31
5	16820	13.786	0	91
6	16820	41.057	0	102
7	16820	4.862	0	67
8	16820	42.893	0	111
9	16820	45.079	0	122
10	16820	43.458	0	120
1	16820	38.89	0	104
2	16820	5.17	0	32
3	16820	18.17	0	93
4	16820	15.942	0	87
5	16820	35.947	0	94
6	16820	16.409	0	87
7	16820	25.319	0	98
8	16820	17.917	0	62
9	16820	39.73	0	103
10	16820	35.07	0	102
SD-N 2h
Strains	Picture code	GFP	GFP-Atg8	GFP/(GFP+GFP-Atg8)*100	Average	STD
WT/WT	L-1-033022-anti-GFP-SD-N-6min	39.598	8.234	82.7856	71.6915	8.31526
	L-1-10min--033022-anti-GFP-spo SD-N-1 10min	56.443	33.596	62.6873
	gel2-033022-anti-GFP-spo SD-N-10min	64.022	27.559	69.9075
	033022-anti-GFP-spo SD-N-5 10min	55.261	22.151	71.3856
v21D/v21D		4.248	19.454	17.9225	11.3587	4.82144
		4.252	52.596	7.47959
		5.112	58.661	8.01593
		3.529	25.838	12.0169
v21Dp4D/v21Dp4D		3.973	24.022	14.1918	13.1479	5.82434
		4.059	15.695	20.5477
		4.156	58.25	6.65962
		3.744	29.707	11.1925
p4D/p4D		4.141	26.745	13.4074	11.0496	3.10865
		4.214	26.703	13.63
		3.982	52.363	7.06718
		3.519	31.344	10.0938
a1D/a1D		4.303	38.766	9.99094	9.62408	3.80326
		5.018	28.771	14.851
		4.012	58.25	6.44374
		3.509	45.155	7.21067
	area	mean	min	max
1	8475	39.598	0	117
2	8475	8.234	0	45
3	8475	4.248	0	12
4	8475	19.454	0	106
5	8475	3.973	0	17
6	8475	24.022	0	107
7	8475	4.141	0	14
8	8475	26.745	0	112
9	8475	4.303	0	14
10	8475	38.766	0	117
1	8475	56.443	0	121
2	8475	33.596	0	103
3	8475	4.252	0	20
4	8475	52.596	0	121
5	8475	4.059	0	14
6	8475	15.695	0	97
7	8475	4.214	0	15
8	8475	26.703	0	113
9	8475	5.018	0	45
10	8475	28.771	0	112
1	8475	64.022	0	104
2	8475	27.559	0	105
3	8475	5.112	0	18
4	8475	58.661	0	118
5	8475	4.156	0	17
6	8475	51.281	0	119
7	8475	4.012	0	13
8	8475	58.25	0	115
9	8475	3.982	0	12
10	8475	52.363	0	120
1	8475	55.261	0	128
2	8475	22.151	0	101
3	8475	3.529	0	10
4	8475	25.838	0	118
5	8475	3.744	0	15
6	8475	29.707	0	118
7	8475	3.519	0	13
8	8475	31.344	0	120
9	8475	3.509	0	12
10	8475	45.155	0	126

## Sheet: one column
031922-ChY-GFP-Atg8 in v21Dp4Dv21Dp4D and ESCRT mutants under SPO and SD-N									GFP	STD				p values
							SD-N 2 h	WT/WT	71.6915	8.31526			WT/WT:v21D/v21D	1.56337e-05	***
								v21D/v21D	11.3587	4.82144
SPO 3d								v21Dp4D/v21Dp4D	13.1479	5.82434
Strains	Picture code	GFP	GFP-Atg8	GFP/(GFP+GFP-Atg8)*100	Average	STD		p4D/p4D	11.0496	3.10865
WT/WT	033022-anti-GFP-spo SD-N-10min				91.1929	2.38163		a1D/a1D	9.62408	3.80326
	L-1-1min-033022-anti-GFP-spo SD-N-1 10min	42.937	3.293	92.8769			SPO 3 d	WT/WT	91.1929	2.38163			WT/WT:v21D/v21D	0.901207	ns
	gel1-1min-033022-anti-GFP-spo SD-N-1 9min	40.398	4.735	89.5088				v21D/v21D	90.8007	3.1519
	L-1-10min--033022-anti-GFP-spo SD-N-1 10min							v21Dp4D/v21Dp4D	29.1673	5.69944
v21D/v21D	033022-anti-GFP-spo SD-N-10min				90.8007	3.1519		p4D/p4D	10.2562	0.106105
	L-1-1min-033022-anti-GFP-spo SD-N-1 10min	44.135	3.307	93.0294				a1D/a1D	48.3367	3.64691
	gel1-1min-033022-anti-GFP-spo SD-N-1 9min	41.325	5.332	88.5719
	L-1-10min--033022-anti-GFP-spo SD-N-1 10min
v21Dp4D/v21Dp4D	033022-anti-GFP-spo SD-N-10min				29.1673	5.69944
	L-1-1min-033022-anti-GFP-spo SD-N-1 10min	21.741	43.749	33.1974
	gel1-1min-033022-anti-GFP-spo SD-N-1 9min	13.786	41.057	25.1372
	L-1-10min--033022-anti-GFP-spo SD-N-1 10min
p4D/p4D	033022-anti-GFP-spo SD-N-10min				10.2562	0.106105
	L-1-1min-033022-anti-GFP-spo SD-N-1 10min	5.328	46.244	10.3312
	gel1-1min-033022-anti-GFP-spo SD-N-1 9min	4.862	42.893	10.1811
	L-1-10min--033022-anti-GFP-spo SD-N-1 10min
a1D/a1D	033022-anti-GFP-spo SD-N-10min				48.3367	3.64691
	L-1-1min-033022-anti-GFP-spo SD-N-1 10min	35.17	41.691	45.7579
	gel1-1min-033022-anti-GFP-spo SD-N-1 9min	45.079	43.458	50.9154
	L-1-10min--033022-anti-GFP-spo SD-N-1 10min
	area	mean	min	max
1	16820	15.638	0	76
2	16820	4.714	0	17
3	16820	12.77	0	76
4	16820	6.114	0	97
5	16820	31.791	0	77
6	16820	12.689	0	80
7	16820	20.668	0	104
8	16820	7.841	0	29
9	16820	41.155	0	102
10	16820	26.22	0	89
1	16820	42.937	0	120
2	16820	3.293	0	15
3	16820	44.135	0	112
4	16820	3.307	0	15
5	16820	21.741	0	121
6	16820	43.749	0	109
7	16820	5.328	0	32
8	16820	46.244	0	108
9	16820	35.17	0	123
10	16820	41.691	0	117
1	16820	40.398	0	106
2	16820	4.735	0	23
3	16820	41.325	0	104
4	16820	5.332	0	31
5	16820	13.786	0	91
6	16820	41.057	0	102
7	16820	4.862	0	67
8	16820	42.893	0	111
9	16820	45.079	0	122
10	16820	43.458	0	120
1	16820	38.89	0	104
2	16820	5.17	0	32
3	16820	18.17	0	93
4	16820	15.942	0	87
5	16820	35.947	0	94
6	16820	16.409	0	87
7	16820	25.319	0	98
8	16820	17.917	0	62
9	16820	39.73	0	103
10	16820	35.07	0	102
SD-N 2h
Strains	Picture code	GFP	GFP-Atg8	GFP/(GFP+GFP-Atg8)*100	Average	STD
WT/WT	L-1-033022-anti-GFP-SD-N-6min	39.598	8.234	82.7856	71.6915	8.31526
	L-1-10min--033022-anti-GFP-spo SD-N-1 10min	56.443	33.596	62.6873
	gel2-033022-anti-GFP-spo SD-N-10min	64.022	27.559	69.9075
	033022-anti-GFP-spo SD-N-5 10min	55.261	22.151	71.3856
v21D/v21D	L-1-033022-anti-GFP-SD-N-6min	4.248	19.454	17.9225	11.3587	4.82144
	L-1-10min--033022-anti-GFP-spo SD-N-1 10min	4.252	52.596	7.47959
	gel2-033022-anti-GFP-spo SD-N-10min	5.112	58.661	8.01593
	033022-anti-GFP-spo SD-N-5 10min	3.529	25.838	12.0169
v21Dp4D/v21Dp4D	L-1-033022-anti-GFP-SD-N-6min	3.973	24.022	14.1918	13.1479	5.82434
	L-1-10min--033022-anti-GFP-spo SD-N-1 10min	4.059	15.695	20.5477
	gel2-033022-anti-GFP-spo SD-N-10min	4.156	58.25	6.65962
	033022-anti-GFP-spo SD-N-5 10min	3.744	29.707	11.1925
p4D/p4D	L-1-033022-anti-GFP-SD-N-6min	4.141	26.745	13.4074	11.0496	3.10865
	L-1-10min--033022-anti-GFP-spo SD-N-1 10min	4.214	26.703	13.63
	gel2-033022-anti-GFP-spo SD-N-10min	3.982	52.363	7.06718
	033022-anti-GFP-spo SD-N-5 10min	3.519	31.344	10.0938
a1D/a1D	L-1-033022-anti-GFP-SD-N-6min	4.303	38.766	9.99094	9.62408	3.80326
	L-1-10min--033022-anti-GFP-spo SD-N-1 10min	5.018	28.771	14.851
	gel2-033022-anti-GFP-spo SD-N-10min	4.012	58.25	6.44374
	033022-anti-GFP-spo SD-N-5 10min	3.509	45.155	7.21067
	area	mean	min	max
1	8475	39.598	0	117
2	8475	8.234	0	45
3	8475	4.248	0	12
4	8475	19.454	0	106
5	8475	3.973	0	17
6	8475	24.022	0	107
7	8475	4.141	0	14
8	8475	26.745	0	112
9	8475	4.303	0	14
10	8475	38.766	0	117
1	8475	56.443	0	121
2	8475	33.596	0	103
3	8475	4.252	0	20
4	8475	52.596	0	121
5	8475	4.059	0	14
6	8475	15.695	0	97
7	8475	4.214	0	15
8	8475	26.703	0	113
9	8475	5.018	0	45
10	8475	28.771	0	112
1	8475	64.022	0	104
2	8475	27.559	0	105
3	8475	5.112	0	18
4	8475	58.661	0	118
5	8475	4.156	0	17
6	8475	51.281	0	119
7	8475	4.012	0	13
8	8475	58.25	0	115
9	8475	3.982	0	12
10	8475	52.363	0	120
1	8475	55.261	0	128
2	8475	22.151	0	101
3	8475	3.529	0	10
4	8475	25.838	0	118
5	8475	3.744	0	15
6	8475	29.707	0	118
7	8475	3.519	0	13
8	8475	31.344	0	120
9	8475	3.509	0	12
10	8475	45.155	0	126
