# Supplementary material for: The entry of unclosed autophagosomes into vacuoles and its physiological relevance
Source: PLoS Genet. 2022 Oct 13;18(10):e1010431. doi: 10.1371/journal.pgen.1010431 (PMC9562215; doi:10.1371/journal.pgen.1010431)
Supplement: S1 Data — (ZIP) [file pgen.1010431.s018.zip › #Quantification data/Figure 9C.xlsx]

## Sheet: 0 d
Figure 9-031922-ChY-GFP-Atg8 in v21Dp4Dv21Dp4D and ESCRT mutants under SPO and SD-N
Time of SPO 0d
			number			%							%
Strains	Colony	sight	cells with tetrad		cells	cells with tetrad	AVE	AVE of 2 colonies	STD	Total cells		Strains	AVE	AVE of 2 colonies	STD	Total cells
WT/WT	1	1-1	0		58	0	0	0	0	206		WT/WT	0	0	0	206
		1-2	0		45	0							0
	2	1-1	0		58	0	0					vps21D/vps21D	0	0	0	640
		1-2	0		45	0							0
vps21D/vps21D	1	1-1	0		163	0	0	0	0	640		vps21D/vps21D pep4D/pep4D	0	0	0	444
		1-2	0		157	0							0
	2	1-1	0		163	0	0					pep4D/pep4D	0	0	0	744
		1-2	0		157	0							0
vps21D/vps21D pep4D/pep4D	1	1-1	0		120	0	0	0	0	444		atg1D/atg1D	0	0	0	548
		1-2	0		102	0							0
	2	2-3	0		120	0	0
		2-4	0		102	0
pep4D/pep4D	1	1-1	0		220	0	0	0	0	744
		1-3	0		152	0
	2	2-1	0		220	0	0
		2-2	0		152	0
atg1D/atg1D	1	1-1	0		115	0	0	0	0	548
		1-3	0		159	0
	2	2-2	0		115	0	0
		2-3	0		159	0
		Time of SPO 0d
			AVE					STD
		Strains	WT/WT	vps21D/vps21D	vps21D/vps21D pep4D/pep4D	pep4D/pep4D	atg1D/atg1D	WT/WT	vps21D/vps21D	vps21D/vps21D pep4D/pep4D	pep4D/pep4D	atg1D/atg1D
		% Cells with tetrad	0	0	0	0	0	0	0	0	0	0

## Sheet: 3 d
Figure 9-031922-ChY-GFP-Atg8 in v21Dp4Dv21Dp4D and ESCRT mutants under SPO and SD-N
Time of SPO 3d
			number			%							%
Strains	Colony	sight	cells with tetrad		cells	cells with tetrad	AVE	AVE of 2 colonies	STD	Total cells		Strains	AVE	AVE of 2 colonies	STD	Total cells
WT/WT	1	1-1	39		59	66.1017	66.1017	64.741	1.92433	260		WT/WT	66.1017	64.741	1.92433	260
		1-2	39		59	66.1017							63.3803
	2	1-1	45		71	63.3803	63.3803					vps21D/vps21D	67.1642	60.7751	9.03556	362
		1-2	45		71	63.3803							54.386
vps21D/vps21D	1	1-1	45		67	67.1642	67.1642	60.7751	9.03556	362		vps21D/vps21D pep4D/pep4D	0	0	0	152
		1-2	45		67	67.1642							0
	2	1-1	62		114	54.386	54.386					pep4D/pep4D	0	0	0	141
		1-2	62		114	54.386							0
vps21D/vps21D pep4D/pep4D	1	1-1	0		68	0	0	0	0	152		atg1D/atg1D	0	0	0	203
		1-2	0		82	0							0
	2	2-3	0		1	0	0
		2-4	0		1	0
pep4D/pep4D	1	1-1	0		72	0	0	0	0	141
		1-3	0		67	0
	2	2-1	0		1	0	0
		2-2	0		1	0
atg1D/atg1D	1	1-1	0		102	0	0	0	0	203
		1-3	0		99	0
	2	2-2	0		1	0	0
		2-3	0		1	0
		Time of SPO 3d
			AVE					STD
		Strains	WT/WT	vps21D/vps21D	vps21D/vps21D pep4D/pep4D	pep4D/pep4D	atg1D/atg1D	WT/WT	vps21D/vps21D	vps21D/vps21D pep4D/pep4D	pep4D/pep4D	atg1D/atg1D
		% Cells with tetrad	64.741	60.7751	0	0	0	1.92433	9.03556	0	0	0

## Sheet: 14 d
Figure 9-031922-ChY-GFP-Atg8 in v21Dp4Dv21Dp4D and ESCRT mutants under SPO and SD-N
Time of SPO 14d
			number			%							%
Strains	Colony	sight	cells with tetrad		cells	cells with tetrad	AVE	AVE of 2 colonies	STD	Total cells		Strains	AVE	AVE of 2 colonies	STD	Total cells
WT/WT	1	1-1	85		116	73.2759	73.2759	79.9713	9.46873	382		WT/WT	73.2759	79.9713	9.46873	382
		1-2	85		116	73.2759							86.6667
	2	1-1	65		75	86.6667	86.6667					vps21D/vps21D	47.1831	59.3058	17.1441	550
		1-2	65		75	86.6667							71.4286
vps21D/vps21D	1	1-1	67		142	47.1831	47.1831	59.3058	17.1441	550		vps21D/vps21D pep4D/pep4D	0	0	0	288
		1-2	67		142	47.1831							0
	2	1-1	95		133	71.4286	71.4286					pep4D/pep4D	0	0	0	233
		1-2	95		133	71.4286							0
vps21D/vps21D pep4D/pep4D	1	1-1	0		183	0	0	0	0	288		atg1D/atg1D	0	0	0	234
		1-2	0		1	0							0
	2	2-3	0		103	0	0
		2-4	0		1	0
pep4D/pep4D	1	1-1	0		108	0	0	0	0	233
		1-3	0		1	0
	2	2-1	0		123	0	0
		2-2	0		1	0
atg1D/atg1D	1	1-1	0		103	0	0	0	0	234
		1-3	0		1	0
	2	2-2	0		129	0	0
		2-3	0		1	0
		Time of SPO 14d
			AVE					STD
		Strains	WT/WT	vps21D/vps21D	vps21D/vps21D pep4D/pep4D	pep4D/pep4D	atg1D/atg1D	WT/WT	vps21D/vps21D	vps21D/vps21D pep4D/pep4D	pep4D/pep4D	atg1D/atg1D
		% Cells with tetrad	79.9713	59.3058	0	0	0	9.46873	17.1441	0	0	0

## Sheet: Summary and p values
Figure 9-031922-ChY-GFP-Atg8 in v21Dp4Dv21Dp4D and ESCRT mutants under SPO and SD-N
			Spo 0 day				Spo 3 days				Spo 14 days
		Strains	AVE	AVE of 2 colonies	STD	Total cells	AVE	AVE of 2 colonies	STD	Total cells	AVE	AVE of 2 colonies	STD	Total cells
		WT/WT	0	0	0	206	66.1017	64.741	1.92433	260	73.2759	79.9713	9.46873	382
		0	0	0	0	0	63.3803				86.6667
		vps21D/vps21D	0	0	0	640	67.1642	60.7751	9.03556	362	47.1831	59.3058	17.1441	550
		0	0	0	0	0	54.386				71.4286
		vps21D/vps21D pep4D/pep4D	0	0	0	444	0	0	0	152	0	0	0	288
		0	0	0	0	0	0				0
		pep4D/pep4D	0	0	0	744	0	0	0	141	0	0	0	233
		0	0	0	0	0	0				0
		atg1D/atg1D	0	0	0	548	0	0	0	203	0	0	0	234
			AVE					STD									p values
		Spo (d)	WT/WT	vps21D/vps21D	vps21D/vps21D pep4D/pep4D	pep4D/pep4D	atg1D/atg1D	WT/WT	vps21D/vps21D	vps21D/vps21D pep4D/pep4D	pep4D/pep4D	atg1D/atg1D			WT/WT vs vps21D/vps21D	Spo 3 days	0.605519	ns
	% Cells with tetrad	0	0	0	0	0	0	0	0	0	0	0				Spo 14 days	0.274177	ns
		3	64.741	60.7751	0	0	0	1.92433	9.03556	0	0	0
		14	79.9713	59.3058	0	0	0	9.46873	17.1441	0	0	0
