# Supplementary material for: The entry of unclosed autophagosomes into vacuoles and its physiological relevance
Source: PLoS Genet. 2022 Oct 13;18(10):e1010431. doi: 10.1371/journal.pgen.1010431 (PMC9562215; doi:10.1371/journal.pgen.1010431)
Supplement: S1 Data — (ZIP) [file pgen.1010431.s018.zip › #Quantification data/Figure S1B.xlsx]

## Sheet: Rapa+SD-N v21D  (Rapa条件新的统计方式)
Figure S1-Rapamycin time on open APC into vacuoles in vps21D
			number		%
	Tmie(h):	Colony	cells with APC	cells	cells with APC/cells	AVE	STD	Total Cell
YPD-->SD-N	0	092121 #1-1	0	218	0	0	0	720
		092121 #1-3	0	235	0
		100521 #1-1	0	267	0
	1	092121 #1-2	180	226	79.646	77.9814	1.52017	664
		092121 #2-1	161	210	76.6667
		100521 #1-1	177	228	77.6316
	2	092121 #1-2	169	205	82.439	82.4061	2.45901	626
		092121 #2-2	231	289	79.9308
		100521 #1-3	112	132	84.8485
	4	092121 #1-1	123	190	64.7368	63.8628	1.79538	554
		092121 #2-1	121	186	65.0538
		100521 #1-3	110	178	61.7978
	6	092121 #1-1	76	242	31.405	33.9855	2.26192	674
		092121 #2-3	95	272	34.9265
		100521 #1-2	57	160	35.625
	8	092121 #1-3	20	130	15.3846	13.7515	1.60344	454
		092121 #2-1	19	156	12.1795
		100521 #1-1	23	168	13.6905
	10	092121 #1-2	10	142	7.04225	6.69435	1.97727	538
		092121 #2-1	15	177	8.47458
		100521 #1-1	10	219	4.56621
YPD+10nM Rapamycin	0	092121 #1-1	0	218	0	0	0	720
		092121 #1-3	0	235	0
		100521 #1-1	0	267	0
	2	092121 #1-3	67	107	62.6168	61.8344	4.54953	389
		092121 #2-3	91	138	65.942
		100521 #1-2	82	144	56.9444
	6	092121 #1-2	95	115	82.6087	81.9807	1.75316	350
		092121 #2-3	100	120	83.3333
		100521 #1-1	92	115	80
	8	092121 #1-2	45	68	66.1765	65.2746	4.75314	298
		092121 #2-1	57	82	69.5122
		100521 #2-1	89	148	60.1351
	10	092121 #1-1	30	113	26.5487	28.7798	1.9453	287
		092121 #2-3	25	83	30.1205
		100521 #1-1	27	91	29.6703
	11	092121 #1-3	24	113	21.2389	18.3892	3.6422	337
		092121 #2-3	22	112	19.6429
		100521 #1-2	16	112	14.2857
	12	092121 #1-1	6	105	5.71429	7.19322	2.11469	273
		092121 #2-1	4	64	6.25
		100521 #1-2	10	104	9.61538
					v21D:
						cells with APC/cells							STD
					Time(h):	0	1	2	4	6	8	10	0	1	2	4	6	8	10
				YPD-->SD-N	GFP-Atg8 cluster	0	77.9814	82.4061	63.8628	33.9855	13.7515	6.69435	0	1.52017	2.45901	1.79538	2.26192	1.60344	1.97727
					Time(h):	0	2	6	8	10	11	12	0	2	6	8	10	11	12
				YPD+10nM Rapamycin	GFP-Atg8 cluster	0	61.8344	81.9807	65.2746	28.7798	18.3892	7.19322	0	4.54953	1.75316	4.75314	1.9453	3.6422	2.11469
