# Supplementary material for: The entry of unclosed autophagosomes into vacuoles and its physiological relevance
Source: PLoS Genet. 2022 Oct 13;18(10):e1010431. doi: 10.1371/journal.pgen.1010431 (PMC9562215; doi:10.1371/journal.pgen.1010431)
Supplement: S1 Data — (ZIP) [file pgen.1010431.s018.zip › #Quantification data/Figure S1C.xlsx]

## Sheet: Rapamycin -GFP
GFP-Atg8			100821-colony1	100821-colony2	100821-colony1	100821-colony2	AVEARGE	STDEV							AVEARGE	STDEV
	Time(h)		IntDen	IntDen	GFP-%	GFP%	GFP%							TIME	GFP%	GFP%
YPD->SD-N	0	GFP-Atg8	35.891	37.628						p values			YPD->SD-N	0	4.48727	0.239731
		GFP	1.753	1.698	4.65678	4.31775	4.48727	0.239731						1	3.33401	0.326104
	1	GFP-Atg8	51.923	51.97										2	3.08355	0.081804
		GFP	1.663	1.921	3.10342	3.5646	3.33401	0.326104		0h-1h	0.0564226			4	17.1667	1.27305
	2	GFP-Atg8	55.376	64.613						0h-2h	0.0158944			6	38.8513	3.39734
		GFP	1.796	2.016	3.1414	3.02571	3.08355	0.081804		0h-4h	0.00517864			8	43.15	0.407435
	4	GFP-Atg8	50.792	63.259						0h-6h	0.00487542			10	50.1337	0.0538704
		GFP	11.2	12.289	18.0668	16.2665	17.1667	1.27305		0h-8h	7.47417e-05		YPD+10nM Rapamycin	0	6.53205	0.709178
	6	GFP-Atg8	61.299	70.609						0h-10h	1.44873e-05			2	5.31762	0.250047
		GFP	43.046	40.497	41.2535	36.449	38.8513	3.39734						6	3.1522	0.250047
	8	GFP-Atg8	70.083	73.503										8	18.6224	12.8518
		GFP	53.822	55.138	43.4381	42.8619	43.15	0.407435						10	41.992	8.24297
	10	GFP-Atg8	70.697	61.476										11	45.4772	7.68202
		GFP	70.968	61.9	50.0956	50.1718	50.1337	0.0538704						12	50.9466	6.80817
			100821-colony1	100821-colony2	100821-colony1	100821-colony2	AVEARGE	STDEV
	Time(h)		IntDen	IntDen	GFP-%	GFP%	GFP%
YPD+10nM Rapamycin	0	GFP-Atg8	30.354	32.37						p values					AVEAGER	STDEV
		GFP	1.948	2.449	6.03059	7.03352	6.53205	0.709178						TIME	GFP%	GFP%
	2	GFP-Atg8	35.45	37.303						0h-2h	0.150236			0	6.53205	0.709178
		GFP	1.92	2.17	5.13781	5.49743	5.31762	0.254288		0h-6h	0.0238674			2	5.31762	0.250047
	6	GFP-Atg8	60.392	59.588						0h-8h	0.315353			6	3.1522	0.250047
		GFP	1.852	2.052	2.97539	3.32901	3.1522	0.250047		0h-10h	0.0261553			8	18.6224	12.8518
	8	GFP-Atg8	73.37	66.676						0h-11h	0.0190609			10	41.992	8.24297
		GFP	7.733	25.558	9.53479	27.71	18.6224	12.8518		0h-12h	0.0116685			11	45.4772	7.68202
	10	GFP-Atg8	71.077	63.748										12	50.9466	6.80817
		GFP	40.265	58.423	36.1634	47.8207	41.992	8.24297
	11	GFP-Atg8	62.145	59.53
		GFP	41.508	61.735	40.0452	50.9092	45.4772	7.68202
	12	GFP-Atg8	54.752	56.448
		GFP	46.89	71.149	46.1325	55.7607	50.9466	6.80817
										p values
										SD-N 6h vs 10nM Rap 10h	0.667738
										SD-N 8h vs 10nM Rap 11h	0.71045
										SD-N 10h vs 10nM Rap 12h	0.88145
										SD-N 10h vs 10nM Rap 10h	0.297284	ns

## Sheet: Rapamycin -Ape1
mApe1			100821-colony1	100821-colony2	100821-colony1	100821-colony2	AVEARGE	STDEV							AVEARGE	STDEV
	Time(h)		IntDen	IntDen	mApe1-%	mApe1-%	mApe1-%							TIME	mApe1-%	mApe1-%
YPD->SD-N	0	prApe1	42.041	50.863						p values			YPD->SD-N	0	8.71903	4.33595
		mApe1	2.519	6.795	5.65305	11.785	8.71903	4.33595						1	9.41844	2.39347
	1	prApe1	54.569	43.001										2	15.2158	1.11953
		mApe1	4.569	5.375	7.726	11.1109	9.41844	2.39347		0h-1h	0.860169			4	17.3643	4.07669
	2	prApe1	54.76	62.766						0h-2h	0.176648			6	21.4958	0.481373
		mApe1	9.23	11.962	14.4241	16.0074	15.2158	1.11953		0h-4h	0.176306			8	35.3654	2.6634
	4	prApe1	49.628	53.606						0h-6h	0.0536455			10	42.2038	2.90899
		mApe1	8.404	13.609	14.4817	20.247	17.3643	4.07669		0h-8h	0.0177505		YPD+10nM Rapamycin	0	9.37198	1.67673
	6	prApe1	56.776	67.353						0h-10h	0.0119402			2	9.83758	0.0255203
		mApe1	15.234	18.816	21.1554	21.8362	21.4958	0.481373						6	10.9593	0.0255203
	8	prApe1	60.057	68.365										8	17.9527	0.703221
		mApe1	30.23	40.581	33.4821	37.2487	35.3654	2.6634						10	30.5825	3.12679
	10	prApe1	59.84	52.532										11	40.3556	1.51441
		mApe1	40.138	41.714	40.1468	44.2608	42.2038	2.90899						12	52.0338	1.6077
			100821-colony1	100821-colony2	100821-colony1	100821-colony2	AVEARGE	STDEV
	Time(h)		IntDen	IntDen	mApe1-%	mApe1-%	mApe1-%
YPD+10nM Rapamycin	0	prApe1	33.252	25.403						p values					AVEAGER	STDEV
		mApe1	3.925	2.265	10.5576	8.18635	9.37198	1.67673						TIME	mApe1-%	mApe1-%
	2	prApe1	40.374	40.894						0h-2h	0.838472			0	9.37198	1.67673
		mApe1	5.227	3.659	11.4625	8.21269	9.83758	2.29794		0h-6h	0.312573			2	9.83758	0.0255203
	6	prApe1	70.995	71.479						0h-8h	0.0217215			6	10.9593	0.0255203
		mApe1	8.722	8.814	10.9412	10.9773	10.9593	0.0255203		0h-10h	0.0137036			8	17.9527	0.703221
	8	prApe1	80.183	78.178						0h-11h	0.00264827			10	30.5825	3.12679
		mApe1	16.956	17.687	17.4554	18.4499	17.9527	0.703221		0h-12h	0.00147914			11	40.3556	1.51441
	10	prApe1	59.11	58.049										12	52.0338	1.6077
		mApe1	23.413	28.325	28.3715	32.7934	30.5825	3.12679
	11	prApe1	54.58	49.455
		mApe1	38.602	31.999	41.4265	39.2847	40.3556	1.51441
	12	prApe1	42.891	37.333
		mApe1	48.699	38.697	53.1707	50.897	52.0338	1.6077
										p values
										SD-N 6h vs 10nM Rap 10h	0.0556013
										SD-N 8h vs 10nM Rap 11h	0.147806
										SD-N 10h vs 10nM Rap 12h	0.0526847
										SD-N 10h vs 10nM Rap 10h	0.0613735	ns
