# Supplementary material for: The entry of unclosed autophagosomes into vacuoles and its physiological relevance
Source: PLoS Genet. 2022 Oct 13;18(10):e1010431. doi: 10.1371/journal.pgen.1010431 (PMC9562215; doi:10.1371/journal.pgen.1010431)
Supplement: S1 Data — (ZIP) [file pgen.1010431.s018.zip › #Quantification data/Figure S1D.xlsx]

## Sheet: 082222-ZXM,YX
File resource: 082222-ZXM,YX-PK-v21Dp4Dp1D under SD-N 2 h
Strain	PK	TX-100	Field codes	Atg8 puncta No.	Puncta No.	% puncta with Atg8	% of Atg8 protected
vps21D	0	-	4	592	1085	54.5622	100
	200	-	3	10	1011	0.98912	1.81283
	200	+	2	0	813	0	0
vps21Dpep4Dprb1D	0	-	2	525	1536	34.1797	100
	200	-	2	0	1728	0	0
	200	+	2	1	510	0.196078	0.573669
pep4Dprb1D	0	-	2	404	826	48.9104	100
	200	-	3	493	1477	33.3785	68.2441
	200	+	2	0	2044	0	0
ypt7D	0	-	2	258	632	40.8228	100
	200	-	2	328	1125	29.1556	71.4198
	200	+	2	0	2452	0	0

## Sheet: 083022-ZXM,YX-0.
File resource: 083022-ZXM,YX-PK-v21Dp4Dp1D under SD-N 2 h
Strain	PK	TX-100	Field codes	Atg8 puncta No.	Puncta No.	% puncta with Atg8	% of Atg8 protected
vps21D	0	-	1	178	434	41.0138	100
	200	-	2	5	489	1.02249	2.49305
	200	+	2	0	504	0	0
vps21Dpep4Dprb1D	0	-	2	224	485	46.1856	100
	200	-	2	0	966	0	0
	200	+	2	0	540	0	0
pep4Dprb1D	0	-	2	235	497	47.2837	100
	200	-	1	169	502	33.6653	71.1986
	200	+	2	0	532	0	0
ypt7D	0	-	2	208	448	46.4286	100
	200	-	2	305	1014	30.0789	64.7853
	200	+	2	0	736	0	0

## Sheet: Average
	% of Atg8 protected				Atg8 puncta No.			Puncta No.
	081322-YX ZXM	081922-ZXM	Average	STD	081322-YX ZXM	081922-ZXM	Total	081322-YX ZXM	081922-ZXM	Total
vps21D-0-0	100	100	100	0	592	178	770	1085	434	1519
vps21D-P-0	1.81283	2.49305	2.15294	0.480988	10	5	15	1011	489	1500
vps21D-P-T	0	0	0	0	0	0	0	813	504	1317
vps21Dpep4Dprb1D-0-0	100	100	100	0	525	224	749	1536	485	2021
vps21Dpep4Dprb1D-P-0	0	0	0	0	0	0	0	1728	966	2694
vps21Dpep4Dprb1D-P-T	0.573669	0	0.286835	0.405646	1	0	1	510	540	1050
pep4Dprb1D-0-0	100	100	100	0	404	235	639	826	497	1323
pep4Dprb1D-P-0	68.2441	71.1986	69.7214	2.08915	493	169	662	1477	502	1979
pep4Dprb1D-P-T	0	0	0	0	0	0	0	2044	532	2576
ypt7D-0-0	100	100	100	0	258	208	466	632	448	1080
ypt7D-P-0	71.4198	64.7853	68.1026	4.6913	328	305	633	1125	1014	2139
ypt7D-P-T	0	0	0	0	0	0	0	2452	736	3188
							p values
						pep4Dprb1D-0-0 vs -P-0	3.75743e-06	***
						pep4Dprb1D-0-0 vs -P-T	#DIV/0!	***
						ypt7D-0-0 vs -P-0	7.61432e-05	***
						ypt7D-0-0 vs -P-T	#DIV/0!	***
