# Supplementary material for: The entry of unclosed autophagosomes into vacuoles and its physiological relevance
Source: PLoS Genet. 2022 Oct 13;18(10):e1010431. doi: 10.1371/journal.pgen.1010431 (PMC9562215; doi:10.1371/journal.pgen.1010431)
Supplement: S1 Data — (ZIP) [file pgen.1010431.s018.zip › #Quantification data/Figure S3C.xlsx]

## Sheet: Sheet1
Figure S3-Starvation time on open APC into vacuoles in vps21Dvtc1-5D - fluorescence-V2-colony #1
Strains	Picture code	GFP	GFP-Atg8	GFP/(GFP+GFP-Atg8)*100	Average	STD
WT	123021-anti-GFP-A8-#1 20s 30s--20s	68.664	30.214	69.4432	67.4939	2.75666			GFP	STD	mApe1	STD		GFP-Atg8	p values
	123021-anti-GFP-A8-#1 20s 30s--30s							WT	67.4939	2.75666	72.8831	11.2558		WT:v21D	0.00713195
	123021-anti-GFP-A8-#2 1min 2min--1min	79.349	41.712	65.5446				v21D	34.4246	2.85796	25.0672	9.57217		WT:v21Dc4D	0.01109
	123021-anti-GFP-A8-#2 1min 2min--2min							v21Dc4D	33.2861	7.91696	25.9976	7.59542		WT:c4D	0.863628
v21D	123021-anti-GFP-A8-#1 20s 30s--20s	32.65	68.11	32.4037	34.4246	2.85796		c4D	71.433	10.9161	91.4767	3.83971		WT:p4D	3.33796e-06
	123021-anti-GFP-A8-#1 20s 30s--30s							p4D	7.56697	1.49692	20.5797	3.33556		WT:a1D	1.95291e-06
	123021-anti-GFP-A8-#2 1min 2min--1min							a1D	6.08795	1.13958	18.9879	8.61035
	123021-anti-GFP-A8-#2 1min 2min--2min	40.714	70.998	36.4455										v21D:v21Dc4D	0.863628	ns
v21Dc4D	123021-anti-GFP-A8-#1 20s 30s--20s	31.636	61.96	33.8006	33.2861	7.91696
	123021-anti-GFP-A8-#1 20s 30s--30s	46.293	66.801	40.9332
	123021-anti-GFP-A8-#2 1min 2min--1min	28.482	84.882	25.1244
	123021-anti-GFP-A8-#2 1min 2min--2min
c4D	123021-anti-GFP-A8-#1 20s 30s--20s	70.567	18.587	79.1518	71.433	10.9161
	123021-anti-GFP-A8-#1 20s 30s--30s	56.898	32.404	63.7141
	123021-anti-GFP-A8-#2 1min 2min--1min
	123021-anti-GFP-A8-#2 1min 2min--2min
p4D	123021-anti-GFP-A8-#1 20s 30s--20s	4.714	63.641	6.89635	7.56697	1.49692
	123021-anti-GFP-A8-#1 20s 30s--30s	5.308	60.581	8.05597
	123021-anti-GFP-A8-#2 1min 2min--1min	5.049	80.191	5.92328
	123021-anti-GFP-A8-#2 1min 2min--2min	5.352	51.631	9.39227
a1D	123021-anti-GFP-A8-#1 20s 30s--20s	4.333	64.671	6.27935	6.08795	1.13958
	123021-anti-GFP-A8-#1 20s 30s--30s	5.024	61.046	7.60406
	123021-anti-GFP-A8-#2 1min 2min--1min	3.676	69.736	5.00736
	123021-anti-GFP-A8-#2 1min 2min--2min	4.562	78.975	5.46105
	Area	Mean	Min	Max
1	7259	68.664	0	143
2	7259	30.214	0	151
3	7259	32.65	0	94
4	7259	68.11	1	98
5	7259	31.636	0	92
6	7259	61.96	0	110
7	7259	70.567	0	99
8	7259	18.587	0	59
9	7259	4.714	0	30
10	7259	63.641	0	106
11	7259	4.333	0	14
12	7259	64.671	0	105
1	7259	56.2	0	102
2	7259	42.457	0	93
3	7259	47.889	0	102
4	7259	60.059	0	90
5	7259	46.293	0	103
6	7259	66.801	1	97
7	7259	56.898	1	89
8	7259	32.404	0	88
9	7259	5.308	0	42
10	7259	60.581	1	91
11	7259	5.024	0	15
12	7259	61.046	1	87
1	7259	79.349	0	149
2	7259	41.712	0	146
3	7259	7.042	0	34
4	7259	82.246	3	110
5	7259	28.482	0	85
6	7259	84.882	7	109
7	7259	27.465	2	88
8	7259	80.692	3	110
9	7259	5.049	0	59
10	7259	80.191	8	104
11	7259	3.676	0	13
12	7259	69.736	5	105
1	7259	70.206	0	148
2	7259	71.508	4	126
3	7259	40.714	0	99
4	7259	70.998	7	105
5	7259	61.519	0	111
6	7259	58.94	10	91
7	7259	11.806	0	59
8	7259	77.922	0	106
9	7259	5.352	0	52
10	7259	51.631	27	87
11	7259	4.562	0	14
12	7259	78.975	0	99
Strains	Picture code	mApe1	prApe1	mApe1/(mApe1+prApe1)*100	Average	STD
WT	123021-anti-Ape1-#2 5s 15s--15s	19.838	9.733	67.086	72.8831	11.2558								mApe1	p values
	123021-anti-Ape1-#2 10s 20s--20s	20.084	6.106	76.6858										WT:v21D	0.000645811
	调样1st-010922-anti-Ape1-180s 480s-180s	77.109	11.802	86.7261										WT:v21Dc4D	0.00045578
	调样1st-010922-anti-Ape1-180s 480s-480s	46.13	29.45	61.0347										WT:c4D	0.0204053
v21D	123021-anti-Ape1-#2 5s 15s--15s	4.384	8.847	33.1343	25.0672	9.57217								WT:p4D	0.000111364
	123021-anti-Ape1-#2 10s 20s--20s	4.779	9.46	33.5628										WT:a1D	0.000268957
	调样1st-010922-anti-Ape1-180s 480s-180s	4.108	21.089	16.3035
	调样1st-010922-anti-Ape1-180s 480s-480s	10.823	51.853	17.2682										v21D:v21Dc4D	0.883952	ns
v21Dc4D	123021-anti-Ape1-#2 5s 15s--15s	5.138	16.606	23.6295	25.9976	7.59542
	123021-anti-Ape1-#2 10s 20s--20s	7.145	15.686	31.2952
	调样1st-010922-anti-Ape1-180s 480s-180s	2.93	6.016	32.7521
	调样1st-010922-anti-Ape1-180s 480s-480s	5.563	28.537	16.3138
c4D	123021-anti-Ape1-#2 5s 15s--15s	59.487	7.05	89.4044	91.4767	3.83971
	123021-anti-Ape1-#2 10s 20s--20s	66.275	9.319	87.6723
	调样1st-010922-anti-Ape1-180s 480s-180s	106.168	3.92	96.4392
	调样1st-010922-anti-Ape1-180s 480s-480s	98.679	8.127	92.3909
p4D	123021-anti-Ape1-#2 5s 15s--15s	5.145	17.225	22.9996	20.5797	3.33556
	123021-anti-Ape1-#2 10s 20s--20s	7.424	30.033	19.8201
	调样1st-010922-anti-Ape1-180s 480s-180s	4.418	14.523	23.3251
	调样1st-010922-anti-Ape1-180s 480s-480s	5.644	29.251	16.1742
a1D	123021-anti-Ape1-#2 5s 15s--15s	5.233	25.831	16.8459	18.9879	8.61035
	123021-anti-Ape1-#2 10s 20s--20s	11.842	26.016	31.28
	调样1st-010922-anti-Ape1-180s 480s-180s	5.368	26.831	16.6713
	调样1st-010922-anti-Ape1-180s 480s-480s	4.803	38.256	11.1545
	Area	Mean	Min	Max
1	3572	19.838	0	134
2	3572	9.733	0	118
3	3572	4.384	0	13
4	3572	8.847	0	23
5	3572	5.138	0	13
6	3572	16.606	0	37
7	3572	59.487	5	86
8	3572	7.05	0	20
9	3572	5.145	0	19
10	3572	17.225	0	37
11	3572	5.233	0	16
12	3572	25.831	0	53
1	3572	20.084	1	110
2	3572	6.106	0	19
3	3572	4.779	0	16
4	3572	9.46	0	24
5	3572	7.145	0	16
6	3572	15.686	0	38
7	3572	66.275	8	90
8	3572	9.319	0	23
9	3572	7.424	0	23
10	3572	30.033	0	55
11	3572	11.842	0	86
12	3572	26.016	0	51
1	3572	77.109	4	123
2	3572	11.802	0	71
3	3572	4.108	0	11
4	3572	21.089	0	84
5	3572	2.93	0	10
6	3572	6.016	0	25
7	3572	106.168	14	128
8	3572	3.92	0	12
9	3572	4.418	0	16
10	3572	14.523	0	44
11	3572	5.368	0	16
12	3572	26.831	0	80
1	3572	46.13	0	69
2	3572	29.45	0	93
3	3572	10.823	0	31
4	3572	51.853	0	104
5	3572	5.563	0	15
6	3572	28.537	0	69
7	3572	98.679	5	121
8	3572	8.127	0	22
9	3572	5.644	0	16
10	3572	29.251	0	66
11	3572	4.803	0	13
12	3572	38.256	0	80
