# Supplementary material for: The entry of unclosed autophagosomes into vacuoles and its physiological relevance
Source: PLoS Genet. 2022 Oct 13;18(10):e1010431. doi: 10.1371/journal.pgen.1010431 (PMC9562215; doi:10.1371/journal.pgen.1010431)
Supplement: S1 Data — (ZIP) [file pgen.1010431.s018.zip › #Quantification data/Figure S4C.xls]

## Sheet: 082119
082119-XHQ-WB to check starvation time on open APC into vacuoles in vps21Dypt7D
		Band density
Strains	SD-N (h)	GFP-Atg8	GFP	GFP%
WT	0	5.07	3.787	42.7571
	2	5.31	31.395	85.5333
	4	7.318	41.913	85.1354
	6	7.984	45.749	85.1413
	8	9.843	55.624	84.9649
v21D	0	14.201	3.973	21.8609
	2	31.085	4.897	13.6096
	4	37.556	16.59	30.6394
	6	30.277	30.519	50.199
	8	37.42	44.255	54.1843
v21Dy7D	0	8.435	4.543	35.0054
	2	25.371	4.657	15.5089
	4	31.39	4.736	13.1097
	6	37.807	4.771	11.2053
	8	37.211	4.697	11.2079
y7D	0	9.169	4.476	32.8032
	2	20.352	4.601	18.4387
	4	26.381	4.83	15.4753
	6	35.262	4.838	12.0648
	8	37.707	4.793	11.2776
Strains	SD-N (h)	GFP%
WT	0	42.7571
	2	85.5333
	4	85.1354
	6	85.1413
	8	84.9649
v21D	0	21.8609
	2	13.6096
	4	30.6394
	6	50.199
	8	54.1843
v21Dy7D	0	35.0054
	2	15.5089
	4	13.1097
	6	11.2053
	8	11.2079
y7D	0	32.8032
	2	18.4387
	4	15.4753
	6	12.0648
	8	11.2776

## Sheet: 082819
082819-XHQ-WB to check starvation time on open APC into vacuoles in vps21Dypt7D
		Band density
Strains	SD-N (h)	GFP-Atg8	GFP	GFP%
WT	0	14.126	5.276	27.1931
	2	13.088	39.357	75.0443
	4	18.725	53.297	74.001
	6	29.026	65.364	69.2489
	8	34.2	65.756	65.7849
v21D	0	36.4	4.901	11.8665
	2	41.496	4.869	10.5015
	4	50.852	9.63	15.9221
	6	56.883	26.15	31.4935
	8	59.368	54.513	47.8684
v21Dy7D	0	16.293	4.103	20.1167
	2	35.826	4.943	12.1244
	4	52.091	6.902	11.6997
	6	55.676	7.113	11.3284
	8	54.907	3.431	5.88124
y7D	0	12.71	4.406	25.742
	2	27.495	3.779	12.0835
	4	30.899	3.616	10.4766
	6	46.435	3.234	6.5111
	8	45.699	3.496	7.10641
Strains	SD-N (h)	GFP%
WT	0	27.1931
	2	75.0443
	4	74.001
	6	69.2489
	8	65.7849
v21D	0	11.8665
	2	10.5015
	4	15.9221
	6	31.4935
	8	47.8684
v21Dy7D	0	20.1167
	2	12.1244
	4	11.6997
	6	11.3284
	8	5.88124
y7D	0	25.742
	2	12.0835
	4	10.4766
	6	6.5111
	8	7.10641

## Sheet: 090519
090519/090919-XHQ-WB to check starvation time on open APC into vacuoles in vps21Dypt7D
		Band density
Strains	SD-N (h)	GFP-Atg8	GFP	prApe1	mApe1	GFP%	mApe1%
WT	0	10.194	4.26	8.001	4.282	29.4728	34.8612
	2	13.468	59.523	5.975	33.067	81.5484	84.696
	4	25.231	74.025	5.246	47.568	74.5799	90.067
	6	31.053	73.498	4.407	58.669	70.2987	93.0132
	8	24.281	70.23	3.454	57.582	74.3088	94.341
v21D	0	25.045	3.893	14.183	3.762	13.4529	20.9641
	2	41.721	4.728	29.331	4.853	10.1789	14.1967
	4	47.258	22.181	33.544	6.09	31.9431	15.3656
	6	51.483	35.996	42.159	9.117	41.1482	17.7802
	8	48.873	40.89	43.494	10.303	45.5533	19.1516
v21Dy7D	0	18.919	3.689	9.134	3.804	16.3172	29.4018
	2	54.61	3.538	16.382	4.283	6.08447	20.7259
	4	63.503	3.8	23.888	4.344	5.64611	15.3868
	6	67.032	3.428	32.614	4.163	4.86517	11.3196
	8	66.136	3.978	31.557	3.972	5.67362	11.1796
y7D	0	21.653	3.702	8.109	4.007	14.6007	33.072
	2	52.556	3.594	19.558	3.928	6.40071	16.7249
	4	71.601	3.723	27.445	3.97	4.94265	12.6373
	6	71.465	3.487	26.014	3.914	4.65231	13.0781
	8	70.294	3.587	22.587	3.831	4.8551	14.5015
Strains	SD-N (h)	GFP%	mApe1%
WT	0	29.4728	34.8612			WT	0	0
	2	81.5484	84.696			0	0	0
	4	74.5799	90.067
	6	70.2987	93.0132
	8	74.3088	94.341
v21D	0	13.4529	20.9641
	2	10.1789	14.1967
	4	31.9431	15.3656
	6	41.1482	17.7802
	8	45.5533	19.1516
v21Dy7D	0	16.3172	29.4018
	2	6.08447	20.7259
	4	5.64611	15.3868
	6	4.86517	11.3196
	8	5.67362	11.1796
y7D	0	14.6007	33.072
	2	6.40071	16.7249
	4	4.94265	12.6373
	6	4.65231	13.0781
	8	4.8551	14.5015

## Sheet: Average 1+2+3
		GFP%			mApe1%	Average		STDEV				p values
Strains	SD-N (h)	082119	082819	090519	090519	GFP%	mApe1%	GFP%
WT	0	42.7571	27.1931	29.4728	34.8612	33.141	34.8612	8.40546
	2	85.5333	75.0443	81.5484	84.696	80.7087	84.696	5.29467
	4	85.1354	74.001	74.5799	90.067	77.9054	90.067	6.26802
	6	85.1413	69.2489	70.2987	93.0132	74.8963	93.0132	8.88798
	8	84.9649	65.7849	74.3088	94.341	75.0196	94.341	9.60973
v21D	0	21.8609	11.8665	13.4529	20.9641	15.7268	20.9641	5.37119
	2	13.6096	10.5015	10.1789	14.1967	11.43	14.1967	1.89447
	4	30.6394	15.9221	31.9431	15.3656	26.1682	15.3656	8.89731
	6	50.199	31.4935	41.1482	17.7802	40.9469	17.7802	9.35439
	8	54.1843	47.8684	45.5533	19.1516	49.202	19.1516	4.46736
v21Dy7D	0	35.0054	20.1167	16.3172	29.4018	23.8131	29.4018	9.87722
	2	15.5089	12.1244	6.08447	20.7259	11.2392	20.7259	4.77414
	4	13.1097	11.6997	5.64611	15.3868	10.1518	15.3868	3.96524
	6	11.2053	11.3284	4.86517	11.3196	9.13297	11.3196	3.69653
	8	11.2079	5.88124	5.67362	11.1796	7.58758	11.1796	3.13699
y7D	0	32.8032	25.742	14.6007	33.072	24.382	33.072	9.17717
	2	18.4387	12.0835	6.40071	16.7249	12.3076	16.7249	6.0221
	4	15.4753	10.4766	4.94265	12.6373	10.2982	12.6373	5.2686
	6	12.0648	6.5111	4.65231	13.0781	7.74275	13.0781	3.8567
	8	11.2776	7.10641	4.8551	14.5015	7.74639	14.5015	3.25875
		Average		STDEV
Strains	SD-N (h)	GFP%	mApe1%	GFP%
WT	0	33.141	34.8612	8.40546
	2	80.7087	84.696	5.29467
	4	77.9054	90.067	6.26802
	6	74.8963	93.0132	8.88798
	8	75.0196	94.341	9.60973
vps21Δ	0	15.7268	20.9641	5.37119
	2	11.43	14.1967	1.89447
	4	26.1682	15.3656	8.89731
	6	40.9469	17.7802	9.35439
	8	49.202	19.1516	4.46736
vps21Δypt7Δ	0	23.8131	29.4018	9.87722
	2	11.2392	20.7259	4.77414
	4	10.1518	15.3868	3.96524
	6	9.13297	11.3196	3.69653
	8	7.58758	11.1796	3.13699
ypt7Δ	0	24.382	33.072	9.17717
	2	12.3076	16.7249	6.0221
	4	10.2982	12.6373	5.2686
	6	7.74275	13.0781	3.8567
	8	7.74639	14.5015	3.25875

## Sheet: 041321
041321-XHQ-WB to check starvation time on open APC into vacuoles in vps21Dypt7D and vps21Dvam3D
		Band density
Strains	SD-N (h)	GFP-Atg8	GFP	prApe1	mApe1	GFP%	mApe1%
WT	0	51.122	5.351	50.4	14.223	9.47532	22.0092
	2	36.487	52.746	8.856	43.131	59.1104	82.965
	4	41.982	75.721	5.243	57.689	64.3323	91.6688
	6	22.26	75.341	3.167	23.39	77.1929	88.0747
	8	27.72	76.772	3.527	45.837	73.4717	92.8551
v21D	0	46.146	3.678	61.374	3.922	7.38198	6.00649
	2	59.802	3.899	65.298	7.519	6.12078	10.3259
	4	61.55	8.564	35.98	7.649	12.2144	17.5319
	6	63.208	23.942	41.048	6.965	27.4722	14.5065
	8	70.323	44.274	56.763	23.698	38.6345	29.4528
v21Dy7D	0	50.752	3.884	55.126	3.623	7.10887	6.16691
	2	75.703	4.064	71.265	3.4	5.09484	4.55367
	4	81.155	3.642	58.501	3.218	4.29496	5.21395
	6	74.843	3.399	20.295	3.797	4.34421	15.7604
	8	79.39	3.176	11.392	3.878	3.84662	25.3962
y7D	0	53.438	3	57.131	3.499	5.31557	5.77107
	2	69.927	3.105	47.407	3.594	4.25156	7.04692
	4	72.85	2.785	48.407	3.377	3.68216	6.52132
	6	70.91	3.166	34.817	3.394	4.27399	8.88226
	8	73.15	3.008	39.902	4.206	3.94968	9.53569
v21Dv3D #1	0	67.052	3.681	62.638	3.802	5.20408	5.72246
	2	75.36	3.806	58.437	2.915	4.80762	4.75127
	4	78.613	4.829	49.47	3.266	5.78725	6.19311
	6	74.913	10.468	22.863	3.75	12.2603	14.0909
	8	79.761	37.352	49.106	6.977	31.894	12.4405
v3D #1	0	40.686	4.014	60.579	3.907	8.97987	6.05868
	2	47.653	3.833	48.213	4.068	7.44474	7.78103
	4	65.022	3.715	45.42	4.015	5.40466	8.12178
	6	68.254	3.725	41.53	4.472	5.17512	9.72132
	8	62.124	3.55	42.684	4.528	5.40549	9.59078
Strains	SD-N (h)	GFP%	mApe1%
WT	0	9.47532	22.0092
	2	59.1104	82.965
	4	64.3323	91.6688
	6	77.1929	88.0747
	8	73.4717	92.8551
v21D	0	7.38198	6.00649
	2	6.12078	10.3259
	4	12.2144	17.5319
	6	27.4722	14.5065
	8	38.6345	29.4528
v21Dy7D	0	7.10887	6.16691
	2	5.09484	4.55367
	4	4.29496	5.21395
	6	4.34421	15.7604
	8	3.84662	25.3962
y7D	0	5.31557	5.77107
	2	4.25156	7.04692
	4	3.68216	6.52132
	6	4.27399	8.88226
	8	3.94968	9.53569
v21Dv3D	0	5.20408	5.72246
	2	4.80762	4.75127
	4	5.78725	6.19311
	6	12.2603	14.0909
	8	31.894	12.4405
v3D	0	8.97987	6.05868
	2	7.44474	7.78103
	4	5.40466	8.12178
	6	5.17512	9.72132
	8	5.40549	9.59078

## Sheet: 042621
042621-XHQ-WB to check starvation time on open APC into vacuoles in vps21Dypt7D and vps21Dvam3D
		Band density
Strains	SD-N (h)	GFP-Atg8	GFP	prApe1	mApe1	GFP%	mApe1%
WT	0	11.48	3.846	67.274	11.194	25.0946	14.2657
	2	8.548	28.073	23.619	60.517	76.6582	71.9276
	4	16.454	56.275	11.42	82.618	77.3763	87.856
	6	21.738	67.798	3.927	78.45	75.7215	95.2329
	8	14.609	59.859	4.027	70.572	80.3822	94.6018
v21D	0	28.575	3.403	55.506	4.484	10.6417	7.47458
	2	46.663	3.441	67.723	4.838	6.86772	6.66749
	4	60.576	7.168	69.075	4.349	10.581	5.92313
	6	66.662	21.079	68.19	8.02	24.0241	10.5236
	8	72.766	38.749	74.337	17.436	34.7478	18.9991
v21Dy7D	0	38.563	3.563	39.109	3.765	8.45796	8.78155
	2	59.41	4.207	52.04	3.956	6.61301	7.06479
	4	48.862	3.502	16.94	3.997	6.6878	19.0906
	6	55.247	3.729	10.428	3.957	6.32291	27.5078
	8	64.146	3.8	37.199	4.03	5.59268	9.77467
y7D	0	22.35	3.505	30.507	3.888	13.5564	11.304
	2	39.289	3.328	34.601	3.948	7.80909	10.2415
	4	51.517	3.561	37.143	4.119	6.46538	9.98255
	6	55.422	3.757	46.975	3.914	6.34854	7.69125
	8	48.013	3.724	20.976	3.829	7.19794	15.4364
v21Dv3D #2	0	58.873	6.168	47.28	3.925	9.48325	7.66527
	2	68.861	6.142	45.484	3.991	8.18901	8.0667
	4	62.921	5.5	33.78	3.706	8.03847	9.88636
	6	62.991	14.602	34.329	4.476	18.8187	11.5346
	8	60.44	16.042	24.36	6.953	20.9749	22.2048
v3D #2	0	30.777	4.135	52.597	5.103	11.8441	8.84402
	2	55.308	4.409	46.937	3.876	7.38316	7.62797
	4	66.442	4.818	48.839	3.828	6.76116	7.26831
	6	65.196	4.731	35.384	3.909	6.76563	9.94834
	8	62.516	5.038	36.16	3.893	7.45774	9.71962
Strains	SD-N (h)	GFP%	mApe1%
WT	0	25.0946	14.2657
	2	76.6582	71.9276
	4	77.3763	87.856
	6	75.7215	95.2329
	8	80.3822	94.6018
v21D	0	10.6417	7.47458
	2	6.86772	6.66749
	4	10.581	5.92313
	6	24.0241	10.5236
	8	34.7478	18.9991
v21Dy7D	0	8.45796	8.78155
	2	6.61301	7.06479
	4	6.6878	19.0906
	6	6.32291	27.5078
	8	5.59268	9.77467
y7D	0	13.5564	11.304
	2	7.80909	10.2415
	4	6.46538	9.98255
	6	6.34854	7.69125
	8	7.19794	15.4364
v21Dv3D	0	9.48325	7.66527
	2	8.18901	8.0667
	4	8.03847	9.88636
	6	18.8187	11.5346
	8	20.9749	22.2048
v3D	0	11.8441	8.84402
	2	7.38316	7.62797
	4	6.76116	7.26831
	6	6.76563	9.94834
	8	7.45774	9.71962

## Sheet: Average 1+2+3+4+5
		GFP%					mApe1%			Average		STDEV				p values
Strains	SD-N (h)	082119	082819	090519	041321	042621	090519	041321	042621	GFP%	mApe1%	GFP%	mApe1%
WT	0	42.7571	27.1931	29.4728	9.47532	25.0946	34.8612	22.0092	14.2657	26.7986	23.712	11.8847	10.4028
	2	85.5333	75.0443	81.5484	59.1104	76.6582	84.696	82.965	71.9276	75.5789	79.8628	10.0919	6.92642
	4	85.1354	74.001	74.5799	64.3323	77.3763	90.067	91.6688	87.856	75.085	89.8639	7.47181	1.9145
	6	85.1413	69.2489	70.2987	77.1929	75.7215	93.0132	88.0747	95.2329	75.5207	92.1069	6.36393	3.66414
	8	84.9649	65.7849	74.3088	73.4717	80.3822	94.341	92.8551	94.6018	75.7825	93.9327	7.29618	0.94224
v21D	0	21.8609	11.8665	13.4529	7.38198	10.6417	20.9641	6.00649	7.47458	13.0408	11.4817	5.41112	8.2447
	2	13.6096	10.5015	10.1789	6.12078	6.86772	14.1967	10.3259	6.66749	9.45569	10.3967	3.02864	3.7651
	4	30.6394	15.9221	31.9431	12.2144	10.581	15.3656	17.5319	5.92313	20.26	12.9402	10.2647	6.17275
	6	50.199	31.4935	41.1482	27.4722	24.0241	17.7802	14.5065	10.5236	34.8674	14.2701	10.7023	3.63412
	8	54.1843	47.8684	45.5533	38.6345	34.7478	19.1516	29.4528	18.9991	44.1977	22.5345	7.66963	5.9919
v21Dy7D	0	35.0054	20.1167	16.3172	7.10887	8.45796	29.4018	6.16691	8.78155	17.4012	14.7834	11.2291	12.7272
	2	15.5089	12.1244	6.08447	5.09484	6.61301	20.7259	4.55367	7.06479	9.08512	10.7814	4.51495	8.70316
	4	13.1097	11.6997	5.64611	4.29496	6.6878	15.3868	5.21395	19.0906	8.28765	13.2305	3.88499	7.18524
	6	11.2053	11.3284	4.86517	4.34421	6.32291	11.3196	15.7604	27.5078	7.61321	18.1959	3.41354	8.36443
	8	11.2079	5.88124	5.67362	3.84662	5.59268	11.1796	25.3962	9.77467	6.44041	15.4502	2.78729	8.64212
y7D	0	32.8032	25.742	14.6007	5.31557	13.5564	33.072	5.77107	11.304	18.4036	16.7157	10.845	14.4326
	2	18.4387	12.0835	6.40071	4.25156	7.80909	16.7249	7.04692	10.2415	9.79671	11.3378	5.61571	4.93122
	4	15.4753	10.4766	4.94265	3.68216	6.46538	12.6373	6.52132	9.98255	8.20842	9.71372	4.79956	3.06683
	6	12.0648	6.5111	4.65231	4.27399	6.34854	13.0781	8.88226	7.69125	6.77016	9.88385	3.12228	2.82963
	8	11.2776	7.10641	4.8551	3.94968	7.19794	14.5015	9.53569	15.4364	6.87736	13.1579	2.83631	3.17153
v21Dv3D	0				5.20408	9.48325		5.72246	7.66527	7.34366	6.69386	3.02583	1.37377
	2				4.80762	8.18901		4.75127	8.0667	6.49831	6.40899	2.391	2.34436
	4				5.78725	8.03847		6.19311	9.88636	6.91286	8.03974	1.59185	2.61152
	6				12.2603	18.8187		14.0909	11.5346	15.5395	12.8127	4.63747	1.80755
	8				31.894	20.9749		12.4405	22.2048	26.4344	17.3227	7.72098	6.90443
v3D	0				8.97987	11.8441		6.05868	8.84402	10.412	7.45135	2.02529	1.96953
	2				7.44474	7.38316		7.78103	7.62797	7.41395	7.7045	0.0435472	0.10823
	4				5.40466	6.76116		8.12178	7.26831	6.08291	7.69504	0.959189	0.603493
	6				5.17512	6.76563		9.72132	9.94834	5.97037	9.83483	1.12466	0.160528
	8				5.40549	7.45774		9.59078	9.71962	6.43161	9.6552	1.45116	0.0911033
		Average		STDEV
Strains	SD-N (h)	GFP%	mApe1%	GFP%	mApe1%
WT	0	26.7986	23.712	11.8847	10.4028
	2	75.5789	79.8628	10.0919	6.92642
	4	75.085	89.8639	7.47181	1.9145
	6	75.5207	92.1069	6.36393	3.66414
	8	75.7825	93.9327	7.29618	0.94224
vps21Δ	0	13.0408	11.4817	5.41112	8.2447
	2	9.45569	10.3967	3.02864	3.7651
	4	20.26	12.9402	10.2647	6.17275
	6	34.8674	14.2701	10.7023	3.63412
	8	44.1977	22.5345	7.66963	5.9919
vps21Δypt7Δ	0	17.4012	14.7834	11.2291	12.7272
	2	9.08512	10.7814	4.51495	8.70316
	4	8.28765	13.2305	3.88499	7.18524
	6	7.61321	18.1959	3.41354	8.36443
	8	6.44041	15.4502	2.78729	8.64212
ypt7Δ	0	18.4036	16.7157	10.845	14.4326
	2	9.79671	11.3378	5.61571	4.93122
	4	8.20842	9.71372	4.79956	3.06683
	6	6.77016	9.88385	3.12228	2.82963
	8	6.87736	13.1579	2.83631	3.17153
vps21Δvam3Δ	0	7.34366	6.69386	3.02583	1.37377
	2	6.49831	6.40899	2.391	2.34436
	4	6.91286	8.03974	1.59185	2.61152
	6	15.5395	12.8127	4.63747	1.80755
	8	26.4344	17.3227	7.72098	6.90443
vam3Δ	0	10.412	7.45135	2.02529	1.96953
	2	7.41395	7.7045	0.0435472	0.10823
	4	6.08291	7.69504	0.959189	0.603493
	6	5.97037	9.83483	1.12466	0.160528
	8	6.43161	9.6552	1.45116	0.0911033

## Sheet: remove one unusual data set
		GFP%					mApe1%			Average		STDEV
Strains	SD-N (h)	082119	082819	090519	041321	042621	090519	041321	042621	GFP%	mApe1%	GFP%	mApe1%
WT	0		27.1931	29.4728	9.47532	25.0946		22.0092	14.2657	22.809	18.1374	9.06711	5.47548
	2		75.0443	81.5484	59.1104	76.6582		82.965	71.9276	73.0903	77.4463	9.72154	7.80461
	4		74.001	74.5799	64.3323	77.3763		91.6688	87.856	72.5724	89.7624	5.68765	2.69607
	6		69.2489	70.2987	77.1929	75.7215		88.0747	95.2329	73.1155	91.6538	3.92858	5.0616
	8		65.7849	74.3088	73.4717	80.3822		92.8551	94.6018	73.4869	93.7285	5.98723	1.23509
v21D	0		11.8665	13.4529	7.38198	10.6417		6.00649	7.47458	10.8358	6.74054	2.57411	1.03809
	2		10.5015	10.1789	6.12078	6.86772		10.3259	6.66749	8.41721	8.49669	2.24516	2.58687
	4		15.9221	31.9431	12.2144	10.581		17.5319	5.92313	17.6652	11.7275	9.77744	8.20865
	6		31.4935	41.1482	27.4722	24.0241		14.5065	10.5236	31.0345	12.515	7.40118	2.81636
	8		47.8684	45.5533	38.6345	34.7478		29.4528	18.9991	41.701	24.2259	6.07254	7.3919
v21Dy7D	0		20.1167	16.3172	7.10887	8.45796		6.16691	8.78155	13.0002	7.47423	6.24465	1.84882
	2		12.1244	6.08447	5.09484	6.61301		4.55367	7.06479	7.47918	5.80923	3.1601	1.77563
	4		11.6997	5.64611	4.29496	6.6878		5.21395	19.0906	7.08214	12.1523	3.23047	9.81227
	6		11.3284	4.86517	4.34421	6.32291		15.7604	27.5078	6.71518	21.6341	3.18747	8.30667
	8		5.88124	5.67362	3.84662	5.59268		25.3962	9.77467	5.24854	17.5854	0.942482	11.0461
y7D	0		25.742	14.6007	5.31557	13.5564		5.77107	11.304	14.8037	8.53752	8.39182	3.91235
	2		12.0835	6.40071	4.25156	7.80909		7.04692	10.2415	7.63622	8.64422	3.30609	2.25892
	4		10.4766	4.94265	3.68216	6.46538		6.52132	9.98255	6.3917	8.25193	2.95145	2.44746
	6		6.5111	4.65231	4.27399	6.34854		8.88226	7.69125	5.44648	8.28675	1.14783	0.842171
	8		7.10641	4.8551	3.94968	7.19794		9.53569	15.4364	5.77729	12.486	1.63048	4.17244
v21Dv3D	0				5.20408	9.48325		5.72246	7.66527	7.34366	6.69386	3.02583	1.37377
	2				4.80762	8.18901		4.75127	8.0667	6.49831	6.40899	2.391	2.34436
	4				5.78725	8.03847		6.19311	9.88636	6.91286	8.03974	1.59185	2.61152
	6				12.2603	18.8187		14.0909	11.5346	15.5395	12.8127	4.63747	1.80755
	8				31.894	20.9749		12.4405	22.2048	26.4344	17.3227	7.72098	6.90443
v3D	0				8.97987	11.8441		6.05868	8.84402	10.412	7.45135	2.02529	1.96953
	2				7.44474	7.38316		7.78103	7.62797	7.41395	7.7045	0.0435472	0.10823
	4				5.40466	6.76116		8.12178	7.26831	6.08291	7.69504	0.959189	0.603493
	6				5.17512	6.76563		9.72132	9.94834	5.97037	9.83483	1.12466	0.160528
	8				5.40549	7.45774		9.59078	9.71962	6.43161	9.6552	1.45116	0.0911033
		Average		STDEV
Strains	SD-N (h)	GFP%	mApe1%	GFP%	mApe1%
WT	0	22.809	18.1374	9.06711	5.47548
	2	73.0903	77.4463	9.72154	7.80461
	4	72.5724	89.7624	5.68765	2.69607
	6	73.1155	91.6538	3.92858	5.0616
	8	73.4869	93.7285	5.98723	1.23509
vps21Δ	0	10.8358	6.74054	2.57411	1.03809
	2	8.41721	8.49669	2.24516	2.58687
	4	17.6652	11.7275	9.77744	8.20865
	6	31.0345	12.515	7.40118	2.81636
	8	41.701	24.2259	6.07254	7.3919
vps21Δypt7Δ	0	13.0002	7.47423	6.24465	1.84882
	2	7.47918	5.80923	3.1601	1.77563
	4	7.08214	12.1523	3.23047	9.81227
	6	6.71518	21.6341	3.18747	8.30667
	8	5.24854	17.5854	0.942482	11.0461
ypt7Δ	0	14.8037	8.53752	8.39182	3.91235
	2	7.63622	8.64422	3.30609	2.25892
	4	6.3917	8.25193	2.95145	2.44746
	6	5.44648	8.28675	1.14783	0.842171
	8	5.77729	12.486	1.63048	4.17244
vps21Δvam3Δ	0	7.34366	6.69386	3.02583	1.37377
	2	6.49831	6.40899	2.391	2.34436
	4	6.91286	8.03974	1.59185	2.61152
	6	15.5395	12.8127	4.63747	1.80755
	8	26.4344	17.3227	7.72098	6.90443
vam3Δ	0	10.412	7.45135	2.02529	1.96953
	2	7.41395	7.7045	0.0435472	0.10823
	4	6.08291	7.69504	0.959189	0.603493
	6	5.97037	9.83483	1.12466	0.160528
	8	6.43161	9.6552	1.45116	0.0911033
