# Supplementary material for: The entry of unclosed autophagosomes into vacuoles and its physiological relevance
Source: PLoS Genet. 2022 Oct 13;18(10):e1010431. doi: 10.1371/journal.pgen.1010431 (PMC9562215; doi:10.1371/journal.pgen.1010431)
Supplement: S1 Data — (ZIP) [file pgen.1010431.s018.zip › #Quantification data/Figure S5A.xls]

## Sheet: Sheet1
Filename:011219-CaiJ-(WB and Fluo) Deletion of PEP4 and PRB1 increases the accumulation of AP in s7D and v4D
	042921-XHQ-Depletion of PEP4 and PRB1 increase AP accumulation in snf7D and vps4D
SD-N 2h OD600=0.5
			number
strains	Colony	sight	cells with APC	cells	cells with APC/cells(%)	AVE of colony	STD			ttest
WT	1		0	1	0	0	0	WT
	2		0	1	0
	3-XHQ		0	147	0
s7D	1		89	252	35.3175	31.6429	7.06308		WT-s7D	0.0014865	**
	2		78	216	36.1111
	3-XHQ		47	200	23.5
s7Dp4Db1D	1		110	128	85.9375	88.321	2.88301		WT-s7Dp4Dp1D	7.55106e-07	***
	2		154	176	87.5
	3-XHQ		162	177	91.5254
v4D	1		46	108	42.5926	40.7424	1.64877		WT-v4D	1.78148e-06	***
	2		39	97	40.2062
	3-XHQ		69	175	39.4286
v4Dp4Db1D	1		119	148	80.4054	84.4975	5.11352		WT-v4Dp4Dp1D	8.86928e-06	***
	2		116	140	82.8571
	3-XHQ		157	174	90.2299
p4Db1D	1	1-2	7	107	6.54206	7.17281	0.894654		WT-p4Dp1D	0.000155921	***
	2	2-3	4	59	6.77966
	3-XHQ		15	183	8.19672
a1D	1		0	1	0	0	0		WT-a1D	#DIV/0!
	2		0	1	0
	3-XHQ		0	198	0
		Colony	WT	snf7Δ	snf7Δpep4Δprb1Δ	vps4Δ	vps4Δpep4Δprb1Δ	pep4Δprb1Δ	atg1Δ
		1	0	35.3175	85.9375	42.5926	80.4054	6.54206	0
		2	0	36.1111	87.5	40.2062	82.8571	6.77966	0
		3	0	23.5	91.5254	39.4286	90.2299	8.19672	0
		AVE (%)	0	31.6429	88.321	40.7424	84.4975	7.17281	0
		STD	0	7.06308	2.88301	1.64877	5.11352	0.894654	0
		TTEST(with WT)	-	0.0014865	7.55106e-07	1.78148e-06	8.86928e-06	0.000155921	-
		Significance to WT	-	**	***	***	***	***
