# Supplementary material for: The entry of unclosed autophagosomes into vacuoles and its physiological relevance
Source: PLoS Genet. 2022 Oct 13;18(10):e1010431. doi: 10.1371/journal.pgen.1010431 (PMC9562215; doi:10.1371/journal.pgen.1010431)
Supplement: S1 Data — (ZIP) [file pgen.1010431.s018.zip › #Quantification data/Figure S5B.xlsx]

## Sheet: Sheet1
GFP-Atg8			3/08/19-CaiJ	3/12/19-CaiJ	050521-XHQ	3/08/19-CaiJ	3/12/19-CaiJ	050521-XHQ	AVEARGE	STDEV							AVEARGE		STDEV
	Strain		IntDen	IntDen	IntDen	GFP-%	GFP%	GFP%	GFP%							Strain	GFP%	mApe1%	GFP%	mApe1%
	WT	GFP-Atg8	50.424	28.285	21.46							p values			WT	WT	66.1841	65.8127	8.87957	2.89187
		GFP	81.878	91.54	32.555	61.8872	76.3947	60.2703	66.1841	8.87957					snf7D	snf7D	34.028	40.8624	6.0875	2.58776
	snf7D	GFP-Atg8	85.628	81.115	30.48										snf7Dpep4Dprb1D	snf7Dpep4Dprb1D	3.19534	3.6499	5.5345	6.32181
		GFP	32.007	51.674	17.116	27.2087	38.9144	35.961	34.028	6.0875		WT-snf7D	0.00663658	**	vps4D	vps4D	18.3112	28.3312	9.34751	1.58358
	snf7Dpep4Dprb1D	GFP-Atg8	91.313	105.282	34.596							WT-vps4D	0.00300597	**	vps4Dpep4Dprb1D	vps4Dpep4Dprb1D	3.18008	3.32789	5.50806	5.76408
		GFP	0	0	3.668	0	0	9.58603	3.19534	5.5345					pep4Dprb1D	pep4Dprb1D	3.72879	4.74195	6.45845	8.21331
	vps4D	GFP-Atg8	83.301	61.031	33.333										atg1D	atg1D	2.09094	4.5391	3.62162	7.86195
		GFP	9.237	12.087	13.235	9.98185	16.5308	28.4208	18.3112	9.34751
	vps4Dpep4Dprb1D	GFP-Atg8	94.557	51.621	36.439
		GFP	0	0	3.843	0	0	9.54024	3.18008	5.50806
	pep4Dprb1D	GFP-Atg8	93.391	69.315	29.241
		GFP	0	0	3.683	0	0	11.1864	3.72879	6.45845
	atg1D	GFP-Atg8	83.873	108.285	54.926
		GFP	0	0	3.676	0	0	6.27282	2.09094	3.62162
Ape1			3/11/19-CaiJ	3/12/19-CaiJ	050521-XHQ	3/11/19-CaiJ	3/12/19-CaiJ	050521-XHQ	AVEARGE	STDEV
	Strain		IntDen	IntDen	IntDen	mApe1%	mApe1%	mApe1%	mApe1%
	WT	prApe1	44.074	21.604	20.303
		mApe1	73.398	45.233	41.748	62.4813	67.6766	67.2801	65.8127	2.89187
	snf7D	prApe1	70.35	26.251	25.09
		mApe1	50.363	19.732	15.348	41.7213	42.9115	37.9544	40.8624	2.58776		WT-snf7D	0.000370025	***
	snf7Dpep4Dprb1D	prApe1	76.797	32.041	43.827							WT-vps4D	3.92393e-05	***
		mApe1			5.389	0	0	10.9497	3.6499	6.32181
	vps4D	prApe1	79.57	26.827	38.207
		mApe1	28.699	11.147	15.706	26.5071	29.3543	29.1321	28.3312	1.58358
	vps4Dpep4Dprb1D	prApe1	85.348	35.649	61.789
		mApe1			6.853	0	0	9.98368	3.32789	5.76408
	pep4Dprb1D	prApe1	83.905	42.585	40.946
		mApe1			6.791	0	0	14.2259	4.74195	8.21331
	atg1D	prApe1	79.431	33.359	54.593
		mApe1			8.606	0	0	13.6173	4.5391	7.86195
