# Supplementary material for: The entry of unclosed autophagosomes into vacuoles and its physiological relevance
Source: PLoS Genet. 2022 Oct 13;18(10):e1010431. doi: 10.1371/journal.pgen.1010431 (PMC9562215; doi:10.1371/journal.pgen.1010431)
Supplement: S1 Data — (ZIP) [file pgen.1010431.s018.zip › #Quantification data/Figure S5D.xls]

## Sheet: s7D
Filename:033019-CaiJ-(Leica)GFP-Atg8 in s7D and s7Dp4Dp1D(FM staining), starvation 0,2,4,6,8h
s7D:
			number			%				%
Time of starvation(h)	Colony	sight	cells with APC	cells with GFP in vacuole	cells	cells with APC/cells	AVE	AVE of 2 colony	STD	cells with GFP in vacuole/cells	AVE	AVE of 2 colony	STD
0	1	1-1	0	0	1	0	0	0	0	0	0	0	0
		1-3	0	0	1	0				0
	2	2-1	0	0	1	0	0			0	0
		2-3	0	0	1	0				0
2	1	1-1	37	13	80	46.25	45.3472	44.5951	1.06366	16.25	11.8287	12.8358	1.42431
		1-3	48	8	108	44.4444				7.40741
	2	2-1	61	17	121	50.4132	43.843			14.0496	13.843
		2-3	41	15	110	37.2727				13.6364
4	1	1-2	30	35	63	47.619	50.8587	54.0026	4.44617	55.5556	49.9089	54.0502	5.85662
		1-3	33	27	61	54.0984				44.2623
	2	2-1	40	37	57	70.1754	57.1465			64.9123	58.1914
		2-2	30	35	68	44.1176				51.4706
6	1	1-4	37	69	100	37	37	37.7308	1.03346	69	69	65.9103	4.36956
	2	2-4	30	49	78	38.4615	38.4615			62.8205	62.8205
8	1	1-1	6	57	83	7.22892	10.108	10.1045	0.00491738	68.6747	70.701	75.502	6.78967
		1-2	10	56	77	12.987				72.7273
	2	2-2	6	45	54	11.1111	10.101			83.3333	80.303
		2-3	6	51	66	9.09091				77.2727
		s7D:
			AVE					STD
		SD-N(h)	0	2	4	6	8	0	2	4	6	8
		% Cells with APC	0	44.5951	54.0026	37.7308	10.1045	0	1.06366	4.44617	1.03346	0.00491738
		% Cells with GFP in Vac	0	12.8358	54.0502	65.9103	75.502	0	1.42431	5.85662	4.36956	6.78967

## Sheet: s7Dp4Dp1D
Filename:033019-CaiJ-(Leica)GFP-Atg8 in s7D and s7Dp4Dp1D(FM staining), starvation 0,2,4,6,8h
s7Dp4Dp1D:
			number			%				%
Time of starvation(h)	Colony	sight	cells with APC	cells with GFP in vacuole	cells	cells with APC/cells	AVE	AVE of 2 colony	STD	cells with GFP in vacuole/cells	AVE	AVE of 2 colony	STD
0	1	1-1	0	0	1	0	0	0	0	0	0	0	0
		1-2	0	0	1	0				0
	2	2-1	0	0	1	0	0			0	0
		2-2	0	0	1	0				0
2	1	1-1	37	0	40	92.5	83.2065	79.9382	4.62204	0	4.34783	2.70583	2.32214
		1-2	17	2	23	73.913				8.69565
	2	2-1	33	0	43	76.7442	76.67			0	1.06383
		2-3	36	1	47	76.5957				2.12766
4	1	1-2	37	9	39	94.8718	89.4002	87.1175	3.22819	23.0769	27.6099	27.904	0.415997
		1-3	47	18	56	83.9286				32.1429
	2	2-1	34	11	37	91.8919	84.8348			29.7297	28.1982
		2-3	35	12	45	77.7778				26.6667
6	1	1-1	42	43	88	47.7273	52.295	54.8904	3.6705	48.8636	46.9808	46.003	1.38291
		1-3	29	23	51	56.8627				45.098
	2	2-1	57	56	118	48.3051	57.4859			47.4576	45.0251
		2-2	36	23	54	66.6667				42.5926
8	1	1-1	30	59	76		23.8636	28.8289	7.0219	77.6316	79.7249	77.5708	3.04629
		1-2	21	72	88	23.8636				81.8182
	2	2-1	43	89	118	36.4407	33.7941			75.4237	75.4168
		2-3	19	46	61	31.1475				75.4098
		v21D:
			AVE					STD
		SD-N(h)	0	2	4	6	8	0	2	4	6	8
		% Cells with APC	0	79.9382	87.1175	54.8904	28.8289	0	4.62204	3.22819	3.6705	7.0219
		% Cells with GFP in Vac	0	2.70583	27.904	46.003	77.5708	0	2.32214	0.415997	1.38291	3.04629

## Sheet: s7D and s7Dp4Dp1D
Filename:033019-CaiJ-(Leica)GFP-Atg8 in s7D and s7Dp4Dp1D(FM staining), starvation 0,2,4,6,8h
s7Dp4Dp1D:
			number			%				%
Time of starvation(h)	Colony	sight	cells with APC	cells with GFP in vacuole	cells	cells with APC/cells	AVE	AVE of 2 colony	STD	cells with GFP in vacuole/cells	AVE	AVE of 2 colony	STD
0	1	1-1	0	0	1	0	0	0	0	0	0	0	0
		1-2	0	0	1	0				0
	2	2-1	0	0	1	0	0			0	0
		2-2	0	0	1	0				0
2	1	1-1	37	0	40	92.5	83.2065	79.9382	4.62204	0	4.34783	2.70583	2.32214
		1-2	17	2	23	73.913				8.69565
	2	2-1	33	0	43	76.7442	76.67			0	1.06383
		2-3	36	1	47	76.5957				2.12766
4	1	1-2	37	9	39	94.8718	89.4002	87.1175	3.22819	23.0769	27.6099	27.904	0.415997
		1-3	47	18	56	83.9286				32.1429
	2	2-1	34	11	37	91.8919	84.8348			29.7297	28.1982
		2-3	35	12	45	77.7778				26.6667
6	1	1-1	42	43	88	47.7273	52.295	54.8904	3.6705	48.8636	46.9808	46.003	1.38291
		1-3	29	23	51	56.8627				45.098
	2	2-1	57	56	118	48.3051	57.4859			47.4576	45.0251
		2-2	36	23	54	66.6667				42.5926
8	1	1-1	30	59	76		23.8636	28.8289	7.0219	77.6316	79.7249	77.5708	3.04629
		1-2	21	72	88	23.8636				81.8182
	2	2-1	43	89	118	36.4407	33.7941			75.4237	75.4168
		2-3	19	46	61	31.1475				75.4098
		snf7Δpep4Δprb1Δ:
			AVE					STD
		SD-N(h)	0	2	4	6	8	0	2	4	6	8
	% Cells with APC	s7D:	0	44.5951	54.0026	37.7308	10.1045	0	1.06366	4.44617	1.03346	0.00491738
		snf7Δpep4Δprb1Δ:	0	79.9382	87.1175	54.8904	28.8289	0	4.62204	3.22819	3.6705	7.0219
	% Cells with GFP in Vac	s7D:	0	12.8358	54.0502	65.9103	75.502	0	1.42431	5.85662	4.36956	6.78967
		snf7Δpep4Δprb1Δ:	0	2.70583	27.904	46.003	77.5708	0	2.32214	0.415997	1.38291	3.04629
		s7D:
			AVE					STD
		SD-N(h)	0	2	4	6	8	0	2	4	6	8
		% Cells with APC	0	44.5951	54.0026	37.7308	10.1045	0	1.06366	4.44617	1.03346	0.00491738
		% Cells with GFP in Vac	0	12.8358	54.0502	65.9103	75.502	0	1.42431	5.85662	4.36956	6.78967
		snf7Δpep4Δprb1Δ:
			AVE					STD
		SD-N(h)	0	2	4	6	8	0	2	4	6	8
		% Cells with APC	0	79.9382	87.1175	54.8904	32.7314	0	4.62204	3.22819	3.6705	1.50292
		% Cells with GFP in Vac	0	2.70583	27.904	46.003	77.5708	0	2.32214	0.415997	1.38291	3.04629

## Sheet: p values
Filename:033019-CaiJ-(Leica)GFP-Atg8 in s7D and s7Dp4Dp1D(FM staining), starvation 0,2,4,6,8h
s7D:
			number			%				%
Time of starvation(h)	Colony	sight	cells with APC	cells with GFP in vacuole	cells	cells with APC/cells	AVE	AVE of 2 colony	STD	cells with GFP in vacuole/cells	AVE	AVE of 2 colony	STD
0	1	1-1	0	0	1	0	0	0	0	0	0	0	0
		1-3	0	0	1	0				0
	2	2-1	0	0	1	0	0			0	0
		2-3	0	0	1	0				0
2	1	1-1	37	13	80	46.25	45.3472	44.5951	1.06366	16.25	11.8287	12.8358	1.42431
		1-3	48	8	108	44.4444				7.40741
	2	2-1	61	17	121	50.4132	43.843			14.0496	13.843
		2-3	41	15	110	37.2727				13.6364
4	1	1-2	30	35	63	47.619	50.8587	54.0026	4.44617	55.5556	49.9089	54.0502	5.85662
		1-3	33	27	61	54.0984				44.2623
	2	2-1	40	37	57	70.1754	57.1465			64.9123	58.1914
		2-2	30	35	68	44.1176				51.4706
6	1	1-4	37	69	100	37	37	37.7308	1.03346	69	69	65.9103	4.36956
	2	2-4	30	49	78	38.4615	38.4615			62.8205	62.8205
8	1	1-1	6	57	83	7.22892	10.108	10.1045	0.00491738	68.6747	70.701	75.502	6.78967
		1-2	10	56	77	12.987				72.7273
	2	2-2	6	45	54	11.1111	10.101			83.3333	80.303
		2-3	6	51	66	9.09091				77.2727								p values
																s7D:	s7Dp4Dp1D:			2
		s7D:													2h APC	45.3472	83.2065	0.00888426	**		90.355	93.9754		0	0
			AVE					STD								43.843	76.67				87.358	95.0751
		SD-N(h)	0	2	4	6	8	0	2	4	6	8			4h APC	50.8587	89.4002	0.0134873	*		73.9286	83.0433		0	0
		% Cells with APC	0	44.5951	54.0026	37.7308	10.1045	0	1.06366	4.44617	1.03346	0.00491738				57.1465	84.8348			4	76.5696	82.3734
		% Cells with GFP in Vac	0	12.8358	54.0502	65.9103	75.502	0	1.42431	5.85662	4.36956	6.78967			6h APC	37	52.295	0.0238124	*		41.1775	58.5034		45.3472	83.2065
																38.4615	57.4859				45.4493	61.6645
															8h APC	10.108	23.8636	0.0636751	ns		11.3072	23.1009		43.843	76.67
																10.101	33.7941			6	18.2177	19.3588
															2h GFP	11.8287	4.34783	0.0343085	*		0	3.32699		50.8587	89.4002
																13.843	1.06383				0	6.37672
															4h GFP	49.9089	27.6099	0.0242984	*		27.6515	23.1977		57.1465	84.8348
																58.1914	28.1982			8	29.3969	35.7882
															6h GFP	69	46.9808	0.0254929	*		83.4393	59.3044		37	52.295
																62.8205	45.0251				81.6434	61.817
															8h GFP	70.701	79.7249	0.732155	ns		94.8037	87.8653		38.4615	57.4859
																80.303	75.4168				93.5912	94.7571
																								10.108	23.8636
																								10.101	33.7941
