# Supplementary material for: The entry of unclosed autophagosomes into vacuoles and its physiological relevance
Source: PLoS Genet. 2022 Oct 13;18(10):e1010431. doi: 10.1371/journal.pgen.1010431 (PMC9562215; doi:10.1371/journal.pgen.1010431)
Supplement: S1 Data — (ZIP) [file pgen.1010431.s018.zip › #Quantification data/Figure S6C.xls]

## Sheet: v4D
Filename:092718-CaiJ-GFP-Atg8 in vps4D and atg1D, starved for 5min to 24h
vps4D:
			number			%				%
Time of starvation(h)	Colony	sight	cells with APC	cells with GFP in vacuole	cells	cells with APC/cells	AVE	AVE of 2 colony	STD	cells with GFP in vacuole/cells	AVE	AVE of 2 colony	STD
5min	1	1-1	2	0	75	2.66667	3.20833	3.0547	0.217268	0	0	0.777629	1.09973
		1-2	3	0	80	3.75				0
	2	2-1	3	2	85	3.52941	2.90107			2.35294	1.55526
		2-2	3	1	132	2.27273				0.757576
30min	1	1-2	6	7	75	8	9.26316	8.50096	1.07791	9.33333	8.80201	9.46882	0.94302
		1-3	14	11	133	10.5263				8.27068
	2	2-2	17	35	234	7.26496	7.73876			14.9573	10.1356
		2-3	17	11	207	8.21256				5.31401
2h	1	1-2	153	80	364	42.033	38.7398	37.5841	1.63451	21.978	21.2196	22.6009	1.95346
		1-3	123	71	347	35.4467				20.4611
	2	2-1	143	91	360	39.7222	36.4283			25.2778	23.9822
		2-2	111	76	335	33.1343				22.6866
4h	1	1-1	53	117	192	27.6042	25.7586	27.575	2.56881	60.9375	61.9905	61.28	1.00478
		1-2	44	116	184	23.913				63.0435
	2	2-1	75	183	291	25.7732	29.3915			62.8866	60.5695
		2-3	68	120	206	33.0097				58.2524
6h	1	1-2	10	92	134	7.46269	9.19111	9.6988	0.717979	68.6567	65.3628	65.7149	0.497819
		1-3	19	108	174	10.9195				62.069
	2	2-1	18	84	135	13.3333	10.2065			62.2222	66.0669
		2-2	8	79	113	7.07965				69.9115
12h	1	1-2	5	73	99	5.05051	5.43223	4.71845	1.00944	73.7374	74.078	73.2465	1.17588
		1-3	5	64	86	5.81395				74.4186
	2	2-2	6	203	278	2.15827	4.00467			73.0216	72.415
		2-3	11	135	188	5.85106				71.8085
24h	1	1-1	4	82	103	3.8835	3.36451	2.4734	1.26023	79.6117	80.0497	83.6078	5.03194
		1-3	7	198	246	2.84553				80.4878
	2	2-1	0	112	126	0	1.58228			88.8889	87.166
		2-2	5	135	158	3.16456				85.443
		v4D:
			AVE							AVE
		SD-N(h)	5min	30min	2h	4h	6h	12h	24h	5min	30min	2h	4h	6h	12h	24h
		% Cells with APC	3.0547	8.50096	37.5841	27.575	9.6988	4.71845	2.4734	0.217268	1.07791	1.63451	2.56881	0.717979	1.00944	1.26023
		% Cells with GFP in Vac	0.777629	9.46882	22.6009	61.28	65.7149	73.2465	83.6078	1.09973	0.94302	1.95346	1.00478	0.497819	1.17588	5.03194
