# Supplementary material for: The entry of unclosed autophagosomes into vacuoles and its physiological relevance
Source: PLoS Genet. 2022 Oct 13;18(10):e1010431. doi: 10.1371/journal.pgen.1010431 (PMC9562215; doi:10.1371/journal.pgen.1010431)
Supplement: S1 Data — (ZIP) [file pgen.1010431.s018.zip › #Quantification data/Figure S6D.xls]

## Sheet: GFP-Atg8
Filename:092718-CaiJ-GFP-Atg8 in vps4D and atg1D, starved for 5min to 24h
	Colony	SD-N time		Area	Mean	Min	Max	%
WT	1	5min	GFP-Atg8	322	4.345	0	14	0	Colony	WT							v4D							a1D
			GFP							5 min	30 min	2 h	4 h	6 h	12 h	24 h	5 min	30 min	2 h	4 h	6 h	12 h	24 h	5 min	30 min	2 h	4 h	6 h	12 h	24 h
		30min	GFP-Atg8	560	5.421	0	21	89.3877	1	0	89.3877	90.0154	90.1467	94.7537	97.9862	96.2713	0	8.24789	41.6386	60.9332	63.2943	63.2989	64.7293	0	0	0	0	0	0	11.8086
			GFP	560	45.661	0	118		2	0	77.5582	79.9099	81.2902	89.4571	95.6476	96.2435	0	17.8659	51.7866	64.9409	65.1423	63.3679	59.8506	0	0	0	2.06054	2.56279	6.42203	17.5119
		2h	GFP-Atg8	897	9.34	0	47	90.0154	AVE	0	83.4729	84.9626	85.7185	92.1054	96.8169	96.2574	0	13.0569	46.7126	62.9371	64.2183	63.3334	62.29	0	0	0	1.03027	1.28139	3.21101	14.6602
			GFP	897	84.204	1	130		STD	0	8.36465	7.14567	6.26247	3.74523	1.65361	0.0196901	0	6.80098	7.17571	2.83387	1.30671	0.0487511	3.4498	0	0	0	1.45702	1.81216	4.54106	4.03284
		4h	GFP-Atg8	1064	10.935	0	76	90.1467								TTEST
			GFP	1064	100.043	4	131								WT-24 vs v4D 24	0.00511802	**
		6h	GFP-Atg8	1258	5.448	0	55	94.7537							v4D 24 vs a1D 24	0.00615037	**
			GFP	1258	98.396	6	133
		12h	GFP-Atg8	1258	1.911	0	11	97.9862
			GFP	1258	92.984	3	132
		24h	GFP-Atg8	1444	3.116	0	49	96.2713
			GFP	1444	80.452	0	131
	2	5min	GFP-Atg8	170	24.594	5	50	0
			GFP
		30min	GFP-Atg8	374	21.751	1	68	77.5582
			GFP	374	75.171	2	128
		2h	GFP-Atg8	520	29.075	0	116	79.9099
			GFP	520	115.648	1	127
		4h	GFP-Atg8	936	21.079	0	118	81.2902
			GFP	936	91.584	1	125
		6h	GFP-Atg8	1755	11.489	0	103	89.4571
			GFP	1755	97.485	14	123
		12h	GFP-Atg8	1845	4.507	0	33	95.6476
			GFP	1845	99.046	12	123
		24h	GFP-Atg8	1845	3.931	0	34	96.2435
			GFP	1845	100.713	4	124
v4D	1	5min	GFP-Atg8	407	30.72	0	82	0
			GFP
		30min	GFP-Atg8	324	66.401	11	111	8.24789
			GFP	324	5.969	0	18
		2h	GFP-Atg8	440	75.948	7	125	41.6386
			GFP	440	54.186	0	115
		4h	GFP-Atg8	703	55.885	0	126	60.9332
			GFP	703	87.165	1	128
		6h	GFP-Atg8	798	58.162	0	127	63.2943
			GFP	798	100.293	6	129
		12h	GFP-Atg8	798	66.789	2	127	63.2989
			GFP	798	115.192	8	128
		24h	GFP-Atg8	1073	49.089	0	128	64.7293
			GFP	1073	90.089	0	127
	2	5min	GFP-Atg8	429	45.671	0	101	0
			GFP
		30min	GFP-Atg8	451	68.43	3	123	17.8659
			GFP	451	14.885	0	41
		2h	GFP-Atg8	504	74.927	3	129	51.7866
			GFP	504	80.48	6	131
		4h	GFP-Atg8	819	52.272	0	129	64.9409
			GFP	819	96.825	3	132
		6h	GFP-Atg8	850	52.136	0	129	65.1423
			GFP	850	97.432	9	132
		12h	GFP-Atg8	1053	61.89	1	129	63.3679
			GFP	1053	107.06	15	130
		24h	GFP-Atg8	1054	66.642	0	129	59.8506
			GFP	1054	99.343	3	130
a1D	1	5min	GFP-Atg8	779	86.08	3	132	0
			GFP
		30min	GFP-Atg8	666	108.862	19	132	0
			GFP
		2h	GFP-Atg8	700	114.299	25	130	0
			GFP
		4h	GFP-Atg8	1040	110.099	21	130	0
			GFP
		6h	GFP-Atg8	918	103.223	17	130	0
			GFP
		12h	GFP-Atg8	735	112.664	21	130	0
			GFP
		24h	GFP-Atg8	840	105.133	4	131	11.8086
			GFP	840	14.077	0	71
	2	5min	GFP-Atg8	1118	95.041	1	127	0
			GFP
		30min	GFP-Atg8	1118	112.119	39	128	0
			GFP
		2h	GFP-Atg8	1118	114.235	34	129	0
			GFP
		4h	GFP-Atg8	1260	100.718	13	128	2.06054
			GFP	1260	2.119	0	14
		6h	GFP-Atg8	1320	106.228	25	129	2.56279
			GFP	1320	2.794	0	13
		12h	GFP-Atg8	1248	104.885	13	129	6.42203
			GFP	1248	7.198	0	56
		24h	GFP-Atg8	880	128.712	32	157	17.5119
			GFP	880	27.325	24	153

## Sheet: prApe1
Filename:092718-CaiJ-GFP-Atg8 in vps4D and atg1D, starved for 5min to 24h
	Colony	SD-N time		Area	Mean	Min	Max	%
WT	1	5min	prApe1	288	16.726	3	32	36.735	Colony	WT							v4D							a1D
			mApe1	288	9.712	0	24			5 min	30 min	2 h	4 h	6 h	12 h	24 h	5 min	30 min	2 h	4 h	6 h	12 h	24 h	5 min	30 min	2 h	4 h	6 h	12 h	24 h
		30min	prApe1	384	31.458	5	68	48.09	1	36.735	48.09	92.9621	94.702	100	100	100	5.34735	19.6916	37.1693	41.8824	47.6472	48.6697	58.4014	0	0	0	0	0	0	0
			mApe1	384	29.143	0	68		2	58.3447	65.059	91.6795	93.6596	100	100	100	10.7782	28.0494	40.6565	43.8113	48.0386	55.1963	54.2825	0	0	0	0	0	0	0
		2h	prApe1	630	5.514	0	23	92.9621	AVE	47.5398	56.5745	92.3208	94.1808	100	100	100	8.06278	23.8705	38.9129	42.8469	47.8429	51.933	56.3419	0	0	0	0	0	0	0
			mApe1	630	72.833	6	120		STD	15.2803	11.9989	0.906892	0.737112	0	0	0	3.84021	5.9098	2.46582	1.36389	0.276804	4.61497	2.91254	0	0	0	0	0	0	0
		4h	prApe1	656	4.992	0	16	94.702								TTEST
			mApe1	656	89.232	6	124								WT-24 vs v4D 24	0.00221787	**
		6h	prApe1					100							v4D 24 vs a1D 24	0.00133346	**
			mApe1	656	87.758	1	126
		12h	prApe1					100
			mApe1	656	65.521	1	126
		24h	prApe1					100
			mApe1	656	54.323	0	127
	2	5min	prApe1	192	6.734	1	13	58.3447
			mApe1	192	9.432	2	21
		30min	prApe1	259	13.236	1	30	65.059
			mApe1	259	24.645	0	51
		2h	prApe1	360	4.686	0	12	91.6795
			mApe1	360	51.633	3	107
		4h	prApe1	444	4.872	0	17	93.6596
			mApe1	444	71.968	5	124
		6h	prApe1					100
			mApe1	468	67.231	1	125
		12h	prApe1					100
			mApe1	306	64.686	1	119
		24h	prApe1					100
			mApe1	320	62.241	4	120
v4D	1	5min	prApe1	266	32.605	2	84	5.34735
			mApe1	266	1.842
		30min	prApe1	273	47.088	3	90	19.6916
			mApe1	273	11.546	0	26
		2h	prApe1	273	49.919	4	92	37.1693
			mApe1	273	29.531	3	64
		4h	prApe1	252	59.234	4	103	41.8824
			mApe1	252	42.687	5	84
		6h	prApe1	304	73.339	17	108	47.6472
			mApe1	304	66.747	17	100
		12h	prApe1	252	61.083	9	93	48.6697
			mApe1	252	57.917	15	91
		24h	prApe1	324	58.867	4	100	58.4014
			mApe1	324	82.645	18	114
	2	5min	prApe1	266	23.526	3	46	10.7782
			mApe1	266	2.842	0	15
		30min	prApe1	266	31.128	8	55	28.0494
			mApe1	266	12.135	3	26
		2h	prApe1	266	38.165	8	65	40.6565
			mApe1	266	26.147	5	45
		4h	prApe1	304	35.822	8	68	43.8113
			mApe1	304	27.931	3	52
		6h	prApe1	248	35.036	10	69	48.0386
			mApe1	248	32.391	3	61
		12h	prApe1	228	30.083	8	55	55.1963
			mApe1	228	37.061	5	64
		24h	prApe1	217	56.18	9	96	54.2825
			mApe1	217	66.705	10	108
a1D	1	5min	prApe1		1			0
			mApe1
		30min	prApe1		1			0
			mApe1
		2h	prApe1		1			0
			mApe1
		4h	prApe1		1			0
			mApe1
		6h	prApe1		1			0
			mApe1
		12h	prApe1		1			0
			mApe1
		24h	prApe1		1			0
			mApe1
	2	5min	prApe1		1			0
			mApe1
		30min	prApe1		1			0
			mApe1
		2h	prApe1		1			0
			mApe1
		4h	prApe1		1			0
			mApe1
		6h	prApe1		1			0
			mApe1
		12h	prApe1		1			0
			mApe1
		24h	prApe1		1			0
			mApe1
