# Supplementary material for: The entry of unclosed autophagosomes into vacuoles and its physiological relevance
Source: PLoS Genet. 2022 Oct 13;18(10):e1010431. doi: 10.1371/journal.pgen.1010431 (PMC9562215; doi:10.1371/journal.pgen.1010431)
Supplement: S1 Data — (ZIP) [file pgen.1010431.s018.zip › #Quantification data/Figure S7B.xlsx]

## Sheet: 121219 (1)
Picture Resource Filename:121219-WZL-TEM for autophagy defect in Snf7D and Vps4D under SD-N for 8h
Strain	SD-N(h)	Field No.	Cell quantity	Cell quantity Total	Cell with NO APC	Cell with NO APC total	Cell with APC outside Vac	Cell with APC outside Vac total	Cell with APC inside Vac	Cell with APC inside Vac total	Cell with The rest APC	Cell with The rest APC total	%Cell with NO APC	%Cell with APC outside Vac	%Cell with APC inside Vac	%Cell with The rest APC
snf7Δ	8	WZL-3_001	19	200	1	31	5	43	12	108	1	18	15.5	21.5	54	9
		WZL-3_002	12		4		1		5		2
		WZL-3_003	9		3		0		6		0
		WZL-3_004	14		2		5		6		1
		WZL-3_005	14		1		3		10		0
		WZL-3_006	8		0		1		6		1
		WZL-3_007	12		3		1		6		2
		WZL-3_009	16		1		5		10		0
		WZL-3_011	20		4		4		9		3
		WZL-3_014	18		2		4		9		3
		WZL-3_020	15		2		3		9		1
		WZL-3_021	23		6		3		11		3
		WZL-3_022	20		2		8		9		1
snf7Δpep4Δprb1Δ	8	WZL-7_001	17	332	0	20	4	36	8	201	5	75	6.0241	10.8434	60.5422	22.5904
		WZL-7_002	16		0		4		7		5
		WZL-7_003	20		2		2		10		6
		WZL-7_005	24		2		3		16		3
		WZL-7_006	26		1		4		15		6
		WZL-7_007	19		1		1		12		5
		WZL-7_008	17		0		1		14		2
		WZL-7_009	26		2		3		17		4
		WZL-7_010	20		2		3		8		7
		WZL-7_011	20		1		1		12		6
		WZL-7_012	26		1		4		18		3
		WZL-7_013	20		3		1		12		4
		WZL-7_014	18		1		3		11		3
		WZL-7_015	21		2		0		12		7
		WZL-7_016	23		1		0		17		5
		WZL-7_020	19		1		2		12		4
vps4Δ	8	WZL-5_001	11	188	1	20	3	39	6	99	1	30	10.6383	20.7447	52.6596	15.9574
		WZL-5_003	15		2		5		7		1
		WZL-5_004	16		2		5		7		2
		WZL-5_006	16		1		4		8		3
		WZL-5_007	17		0		1		13		3
		WZL-5_009	18		2		4		7		5
		WZL-5_010	16		2		5		7		2
		WZL-5_011	14		1		2		7		4
		WZL-5_013	16		2		3		9		2
		WZL-5_016	14		2		3		7		2
		WZL-5_017	17		1		4		11		1
		WZL-5_018	18		4		0		10		4
vps4Δpep4Δprb1Δ	8	WZL-9_001	14	266	1	4	1	24	7	158	5	80	1.50376	9.02256	59.3985	30.0752
		WZL-9_002	19		0		2		10		7
		WZL-9_003	20		1		5		10		4
		WZL-9_004	18		0		0		11		7
		WZL-9_005	18		0		0		12		6
		WZL-9_006	14		0		0		8		6
		WZL-9_007	13		0		2		8		3
		WZL-9_008	16		0		1		11		4
		WZL-9_009	15		0		1		9		5
		WZL-9_010	17		0		0		12		5
		WZL-9_011	13		0		3		5		5
		WZL-9_012	15		1		2		8		4
		WZL-9_013	18		1		2		13		2
		WZL-9_014	22		0		2		13		7
		WZL-9_015	14		0		1		8		5
		WZL-9_016	20		0		2		13		5
pep4Δprb1Δ	8	wzl-11_001	26	349	0	5	0	5	23	312	3	27	1.43266	1.43266	89.3983	7.73639
		wzl-11_002	26		0		2		22		2
		wzl-11_004	23		0		1		20		2
		wzl-11_005	21		0		1		19		1
		wzl-11_006	26		0		0		24		2
		wzl-11_008	22		0		0		17		5
		wzl-11_009	21		0		0		19		2
		wzl-11_010	25		0		0		24		1
		wzl-11_011	20		0		0		19		1
		wzl-11_012	25		0		0		24		1
		wzl-11_013	28		0		0		25		3
		wzl-11_014	27		3		0		22		2
		wzl-11_016	17		0		0		15		2
		wzl-11_017	22		1		1		20		0
		wzl-11_020	20		1		0		19		0
													%Cell with NO APC	%Cell with APC outside Vac	%Cell with APC inside Vac	%Cell with The rest APC	Cell quantity Total
											snf7Δ	8	15.5	21.5	54	9	200
											snf7Δpep4Δprb1Δ	8	6.0241	10.8434	60.5422	22.5904	332
											vps4Δ	8	10.6383	20.7447	52.6596	15.9574	188
											vps4Δpep4Δprb1Δ	8	1.50376	9.02256	59.3985	30.0752	266
											pep4Δprb1Δ	8	1.43266	1.43266	89.3983	7.73639	349

## Sheet: 121219 (2)
Picture Resource Filename:121219-WZL-TEM for autophagy defect in Snf7D and Vps4D under SD-N for 8h
Strain	SD-N(h)	Field No.	Cell quantity	Cell quantity Total	Cell with NO APC	Cell with NO APC total	Cell with APC outside Vac	Cell with APC outside Vac total	Cell with APC inside Vac	Cell with APC inside Vac total	Cell with The rest APC	Cell with The rest APC total	%Cell with NO APC	%Cell with APC outside Vac	%Cell with APC inside Vac	%Cell with The rest APC
snf7Δ	8	WZL-4_001	17	188	1	25	2	47	10	87	4	29	13.2979	25	46.2766	15.4255
		WZL-4_003	19		3		3		12		1
		WZL-4_005	16		2		3		8		3
		WZL-4_006	13		2		5		6		0
		WZL-4_008	18		3		3		8		4
		WZL-4_009	16		1		8		4		3
		WZL-4_010	13		2		4		7		0
		WZL-4_011	13		1		2		8		2
		WZL-4_012	13		3		3		4		3
		WZL-4_014	13		0		6		5		2
		WZL-4_015	19		2		6		8		3
		WZL-4_016	18		5		2		7		4
snf7Δpep4Δprb1Δ	8	WZL-8_001	17	320	1	22	5	58	8	175	3	65	6.875	18.125	54.6875	20.3125
		WZL-8_002	11		1		1		7		2
		WZL-8_003	19		3		4		9		3
		WZL-8_004	15		1		2		10		2
		WZL-8_005	14		2		3		7		2
		WZL-8_006	16		3		1		6		6
		WZL-8_007	17		1		3		10		3
		WZL-8_009	17		0		5		9		3
		WZL-8_011	22		1		3		11		7
		WZL-8_012	24		2		3		15		4
		WZL-8_013	19		0		4		10		5
		WZL-8_014	17		1		0		11		5
		WZL-8_015	16		0		3		9		4
		WZL-8_017	22		2		8		10		2
		WZL-8_018	19		2		2		8		7
		WZL-8_019	21		0		6		12		3
		WZL-8_020	17		0		5		10		2
		WZL-8_021	17		2		0		13		2
vps4Δ	8	WZL-6_002	10	212	0	22	4	61	3	101	3	28	10.3774	28.7736	47.6415	13.2075
		WZL-6_003	15		1		1		10		3
		WZL-6_005	12		3		2		6		1
		WZL-6_006	14		2		8		4		0
		WZL-6_007	16		0		3		10		3
		WZL-6_008	17		1		5		6		5
		WZL-6_009	11		2		3		5		1
		WZL-6_010	20		3		5		9		3
		WZL-6_011	20		2		5		12		1
		WZL-6_012	14		1		4		8		1
		WZL-6_014	13		1		5		5		2
		WZL-6_015	15		3		4		8		0
		WZL-6_016	19		2		8		7		2
		WZL-6_017	16		1		4		8		3
vps4Δpep4Δprb1Δ	8	WZL-10_001	12	200	0	1	0	17	8	136	4	46	0.5	8.5	68	23
		WZL-10_002	15		0		0		10		5
		WZL-10_003	22		0		2		13		7
		WZL-10_005	16		0		4		9		3
		WZL-10_006	15		0		3		7		5
		WZL-10_007	21		1		0		13		7
		WZL-10_009	16		0		2		9		5
		WZL-10_011	10		0		2		5		3
		WZL-10_012	16		0		1		14		1
		WZL-10_014	15		0		1		12		2
		WZL-10_015	16		0		2		14		0
		WZL-10_020	26		0		0		22		4
pep4Δprb1Δ	8	wzl-11_001	20	306	2	6		3	17	278	1	19	1.96078	0.980392	90.8497	6.20915
		wzl-11_002	23		0		0		20		3
		wzl-11_004	23		1		1		20		1
		wzl-11_005	21		0		0		20		1
		wzl-11_006	24		0		0		24		0
		wzl-11_007	28		1		0		27		0
		wzl-11_008	23		0		0		19		4
		wzl-11_009	27		0		0		27		0
		wzl-11_010	30		0		2		25		3
		wzl-11_011	32		0		0		30		2
		wzl-11_012	26		0		0		24		2
		wzl-11_013	29		2		0		25		2
													%Cell with NO APC	%Cell with APC outside Vac	%Cell with APC inside Vac	%Cell with The rest APC	Cell quantity Total
											snf7Δ	8	13.2979	25	46.2766	15.4255	188
											snf7Δpep4Δprb1Δ	8	6.875	18.125	54.6875	20.3125	320
											vps4Δ	8	10.3774	28.7736	47.6415	13.2075	212
											vps4Δpep4Δprb1Δ	8	0.5	8.5	68	23	200
											pep4Δprb1Δ	8	1.96078	0.980392	90.8497	6.20915	306

## Sheet: Summary
Picture Resource Filename:121219-WZL-TEM for autophagy defect in Snf7D and Vps4D under SD-N for 8h							Colony 1				Colony 2
Strain		Field No.	Cell quantity	Cell quantity Total			%Cell with NO APC	%Cell with APC outside Vac	%Cell with APC inside Vac	%Cell with The rest APC	%Cell with NO APC	%Cell with APC outside Vac	%Cell with APC inside Vac	%Cell with The rest APC
					snf7Δ	8	15.5	21.5	54	9	13.2979	25	46.2766	15.4255
					snf7Δpep4Δprb1Δ	8	6.0241	10.8434	60.5422	22.5904	6.875	18.125	54.6875	20.3125
					vps4Δ	8	10.6383	20.7447	52.6596	15.9574	10.3774	28.7736	47.6415	13.2075
					vps4Δpep4Δprb1Δ	8	1.50376	9.02256	59.3985	30.0752	0.5	8.5	68	23
					pep4Δprb1Δ	8	1.43266	1.43266	89.3983	7.73639	1.96078	0.980392	90.8497	6.20915
							%Cell with NO APC			%Cell with APC outside Vac			%Cell with APC inside Vac			%Cell with The rest APC			Cell quantity Total			inside vs outside			inside
							Colony 1	Colony 2		Colony 1	Colony 2		Colony 1	Colony 2		Colony 1	Colony 2		Colony 1	Colony 2		p values			p values
					snf7Δ	8	15.5	13.2979		21.5	25		54	46.2766		9	15.4255		200	188	snf7Δ	0.0239723	*
					snf7Δpep4Δprb1Δ	8	6.0241	6.875		10.8434	18.125		60.5422	54.6875		22.5904	20.3125		332	320	snf7Δpep4Δprb1Δ	0.0115297	*	snf7D vs snf7Dpep4Dprb1D	0.262823	n.s.
					vps4Δ	8	10.6383	10.3774		20.7447	28.7736		52.6596	47.6415		15.9574	13.2075		188	212	vps4Δ	0.0330473	*
					vps4Δpep4Δprb1Δ	8	1.50376	0.5		9.02256	8.5		59.3985	68		30.0752	23		266	200	vps4Δpep4Δprb1Δ	0.00609479	**	vps4D vs vps4Dpep4Dprb1D	0.112682	n.s.
					pep4Δprb1Δ	8	1.43266	1.96078		1.43266	0.980392		89.3983	90.8497		7.73639	6.20915		349	306	pep4Δprb1Δ	7.30694e-05	***
							AVE				STDEV
							NO APC	APC outside Vac	APC inside Vac	The rest APC	NO APC	APC outside Vac	APC inside Vac	The rest APC	Cell total
					snf7Δ	8	14.3989	23.25	50.1383	12.2128	1.55714	2.47487	5.46127	4.54354	388
					snf7Δpep4Δprb1Δ	8	6.44955	14.4842	57.6148	21.4514	0.60168	5.14889	4.13988	1.61069	652
					vps4Δ	8	10.5078	24.7591	50.1505	14.5825	0.184512	5.67729	3.54831	1.94447	400
					vps4Δpep4Δprb1Δ	8	1.00188	8.76128	63.6992	26.5376	0.709765	0.369503	6.08218	5.00291	466
					pep4Δprb1Δ	8	1.69672	1.20653	90.124	6.97277	0.373437	0.319805	1.02629	1.07992	655
