# Supplementary material for: The entry of unclosed autophagosomes into vacuoles and its physiological relevance
Source: PLoS Genet. 2022 Oct 13;18(10):e1010431. doi: 10.1371/journal.pgen.1010431 (PMC9562215; doi:10.1371/journal.pgen.1010431)
Supplement: S1 Data — (ZIP) [file pgen.1010431.s018.zip › #Quantification data/Figure S8B.xlsx]

## Sheet: 123020
Picture resource:	122320-XHQ-Over expression of Prb1 helps APs degradation in ESCRT mutants							123020-XHQ-Over expression of Prb1 helps APs degradation in ESCRT mutants
Strain	sight	Cytosolic GFP in vacuoles (CG)	Cell Amount(CA)	(CG/CA)%	AVE	STDEV	CA total	sight	Cytosolic GFP in vacuoles (CG)	Cell Amount(CA)	(CG/CA)%	AVE	STDEV	CA total	Total cells coundted
WT+O	1	196	196	100	100	0	829	1	191	191	100	100	0	377	1206
	2	200	200	100				2	186	186	100
	3	156	156	100
	4	277	277	100
WT+Prb1	1	154	154	100	100	0	477	1	236	236	100	100	0	438	915
	2	155	155	100				2	202	202	100
	3	168	168	100
snf7D+O	1	150	311	48.2315	47.6787	0.534694	1452	1	122	275	44.3636	45.6528	1.41183	931	2383
	2	158	335	47.1642				2	194	427	45.4333
	3	212	445	47.6404				3	108	229	47.1616
	4	168	361	46.5374
snf7D+Prb1	1	158	265	59.6226	58.0755	1.72285	805	1	112	195	57.4359	55.9211	1.63276	912	1717
	2	94	161	58.3851				2	215	383	56.1358
	3	113	201	56.2189				3	181	334	54.1916
	4	104	178	58.427				4	103	193	53.3679
vps4D+O	1	61	194	31.4433	29.9356	2.07615	1031	1	119	404	29.4554	30.4923	0.955167	986	2017
	2	51	185	27.5676				2	112	365	30.6849
	3	89	289	30.7958				3	68	217	31.3364
	4	103	363	28.3747
vps4D+Prb1	1	165	351	47.0085	48.771	1.92161	1323	1	164	362	45.3039	46.2508	0.954094	910	2233
	2	186	366	50.8197				2	129	279	46.2366
	3	128	264	48.4848				3	127	269	47.2119
	4	168	342	49.1228
prb1D+O	1	4	239	1.67364	1.3754	0.51455	854	1	2	88	2.27273	1.59188	0.603336	322	1176
	2	2	256	0.78125				2	1	89	1.1236
	3	6	359	1.67131				3	2	145	1.37931
prb1D+Prb1	1	198	214	92.5234	94.1783	2.3405	430	1	226	240	94.1667	92.6852	2.09513	456	886
	2	207	216	95.8333				2	197	216	91.2037
		(GS/CA)% AVE		STDEV	2 repeats
	122320	123020	122320	123020	(GS/CA)%	STDEV	Cell Amount(CA)
WT+O	100	100	0	0	100	0	1206
WT+Prb1	100	100	0	0	100	0	915
snf7D+O	47.6787	45.6528	0.534694	1.41183	46.6658	0.973263	2383
snf7D+Prb1	58.0755	55.9211	1.72285	1.63276	56.9983	1.67781	1717
vps4D+O	29.9356	30.4923	2.07615	0.955167	30.2139	1.51566	2017
vps4D+Prb1	48.771	46.2508	1.92161	0.954094	47.5109	1.43785	2233
prb1D+O	1.3754	1.59188	0.51455	0.603336	1.48364	0.558943	1176
prb1D+Prb1	94.1783	92.6852	2.3405	2.09513	93.4318	2.21782	886
							% cells with GFP in vacuoles	STDEV
	p values				WT	+0	100	0
	WT+O:WT+Prb1	#DIV/0!	ns			+Prb1	100	0
	snf7D+O:snf7D+Prb1	0.0198716	*		snf7D	+0	46.6658	0.973263
	vps4D+O:vps4D+Prb1	0.00552036	**			+Prb1	56.9983	1.67781
	prb1D+O:prb1D+Prb1	6.73068e-05	***		vps4D	+0	30.2139	1.51566
						+Prb1	47.5109	1.43785
					prb1D	+0	1.48364	0.558943
						+Prb1	93.4318	2.21782
