# Supplementary material for: The entry of unclosed autophagosomes into vacuoles and its physiological relevance
Source: PLoS Genet. 2022 Oct 13;18(10):e1010431. doi: 10.1371/journal.pgen.1010431 (PMC9562215; doi:10.1371/journal.pgen.1010431)
Supplement: S1 Data — (ZIP) [file pgen.1010431.s018.zip › #Quantification data/Figure S8D.xlsx]

## Sheet: Sheet1
GFP			122920	011821	122920	011821	Average	STDEV
			Mean	Mean	GFP%	GFP%	GFP%					% cells with degraded GFP
	WT+0	GFP-Atg8	11.228	8.426	83.496	85.8852	84.6906	1.68938					STDEV
		GFP	56.804	51.27						WT	+0	84.6906	1.68938
	WT+Prb1	GFP-Atg8	14.571	11.551	77.7488	82.0729	79.9108	3.05759			+Prb1	79.9108	3.05759
		GFP	50.913	52.882						snf7D	+0	44.3849	0.135347
	snf7D+0	GFP-Atg8	23.159	22.034	44.2892	44.4806	44.3849	0.135347			+Prb1	56.7129	1.97063
		GFP	18.411	17.653						vps4D	+0	30.4009	2.78937
	snf7D+Prb1	GFP-Atg8	30.693	18.017	58.1063	55.3194	56.7129	1.97063			+Prb1	48.6952	2.69408
		GFP	42.571	22.307						prb1D	+0	8.52361	0.0408189
	vps4D+0	GFP-Atg8	27.706	26.825	32.3733	28.4285	30.4009	2.78937			+Prb1	81.2878	1.3947
		GFP	13.263	10.655
	vps4D+Prb1	GFP-Atg8	39.629	31.613	50.6002	46.7902	48.6952	2.69408		p values
		GFP	40.592	27.799						WT+O:WT+Prb1	0.192637	ns
	prb1D+0	GFP-Atg8	28.675	27.298	8.49475	8.55248	8.52361	0.0408189		snf7D+O:snf7D+Prb1	0.0125942	*
		GFP	2.662	2.553						vps4D+O:vps4D+Prb1	0.0217372	*
	prb1D+Prb1	GFP-Atg8	7.981	8.375	80.3016	82.274	81.2878	1.3947		prb1D+O:prb1D+Prb1	0.0001838	***
		GFP	32.535	38.872
