# Supplementary material for: The entry of unclosed autophagosomes into vacuoles and its physiological relevance
Source: PLoS Genet. 2022 Oct 13;18(10):e1010431. doi: 10.1371/journal.pgen.1010431 (PMC9562215; doi:10.1371/journal.pgen.1010431)
Supplement: S1 Data — (ZIP) [file pgen.1010431.s018.zip › #Quantification data/Figure S9C.xlsx]

## Sheet: 123020
Picture resource:	011521-XHQ-GFP-Atg8 in v21D s7D v4D p4D ypt1D ypt7D of +pRS415 and OEPep4 and OE Prb1
	031721-XHQ-GFP-Atg8 in v21D s7D v4D p4D of +pRS415 and OEPep4
Strain	Date	colony	Cytosolic GFP in vacuoles (CG)	Cell Amount(CA)	(CG/CA)%	AVE	STDEV	CA total
WT+O	011521	1	151	152	99.3421	99.6711	0.465202	305
	031721	2	153	153	100
WT+Pep4	011521	1	132	134	98.5075	99.2537	1.05538	296
	031721	2	162	162	100
vps21D+O	011521	1	56	342	16.3743	14.6826	1.69863	786
	011521	2	46	313	14.6965
	031721	3	17	131	12.9771
vps21D+Pep4	011521	1	71	256	27.7344	28.6399	1.28063	388
	031721	2	39	132	29.5455
snf7D+0	011521	1	72	192	37.5	35.0463	3.47006	327
	031721	2	44	135	32.5926
snf7D+Pep4	011521	1	74	146	50.6849	50.5637	0.171441	259
	031721	2	57	113	50.4425
vps4D+0	011521	1	54	165	32.7273	30.8755	2.61879	544
	031721	2	110	379	29.0237
vps4D+Pep4	011521	1	80	184	43.4783	42.3498	1.59586	315
	031721	2	54	131	41.2214
pep4D+0	011521	1	3	180	1.66667	2.28261	0.871074	318
	031721	2	4	138	2.89855
pep4D+Pep4	011521	1	221	236	93.6441	94.2246	0.821041	390
	031721	2	146	154	94.8052
		% cells with GFP in vacuoles	STDEV
WT	+0	99.6711	1.05538
	+Pep4	99.2537	1.05538
vps21D	+0	14.6826	1.69863
	+Pep4	28.6399	1.28063
snf7D	+0	35.0463	3.47006
	+Pep4	50.5637	0.171441
vps4D	+0	30.8755	2.61879
	+Pep4	42.3498	1.59586
pep4D	+0	2.28261	0.871074
	+Pep4	94.2246	0.821041
p values
WT+O:WT+Pep4	0.659758	ns
vps21D+0:vps21D+Pep4	0.00230739	**
snf7D+0:snf7D+Pep4	0.0241602	*
vps4D+0:vps4D+Pep4	0.0339101	*
pep4D+0:pep4D+Pep4	8.47414e-05	***
