# Supplementary material for: The entry of unclosed autophagosomes into vacuoles and its physiological relevance
Source: PLoS Genet. 2022 Oct 13;18(10):e1010431. doi: 10.1371/journal.pgen.1010431 (PMC9562215; doi:10.1371/journal.pgen.1010431)
Supplement: S1 Data — (ZIP) [file pgen.1010431.s018.zip › #Quantification data/Figure S9D.xlsx]

## Sheet: Sheet1
		012921 调样	032321 Gel#1	032321 Gel#2	012921 调样	031621 Gel#1	031621 Gel#2	Average	STDEV
		Mean	Mean	Mean	GFP%	GFP%	GFP%	GFP%					% cells with degraded GFP
WT+0	GFP-Atg8	44.782	32.281	40.328	62.4318	64.9998	61.2793	63.7158	1.81585					STDEV
	GFP	74.42	59.95	63.823							WT	+0	63.7158	1.81585
WT+Pep4	GFP-Atg8	40.894	34.632	38.672	63.8726	63.4865	58.5514	63.6796	0.273075			+Pep4	63.6796	0.273075
	GFP	72.3	60.215	54.629							vps21D	+0	15.8323	1.5882
vps21D+0	GFP-Atg8	59.416	55.439	66.295	16.9553	14.7092	10.3455	15.8323	1.5882			+Pep4	25.8782	1.69184
	GFP	12.131	9.561	7.65							snf7D	+0	37.2124	1.9307
vps21D+Pep4	GFP-Atg8	60.507	62.746	65.02	27.0745	24.6819	16.2426	25.8782	1.69184			+Pep4	48.9465	2.3091
	GFP	22.464	20.562	12.609							vps4D	+0	31.878	2.33226
snf7D+0	GFP-Atg8	54.962	53.966	58.583	38.5776	35.8472	33.4503	37.2124	1.9307			+Pep4	42.4493	2.05523
	GFP	34.52	30.155	29.446							pep4D	+0	5.36392	2.40341
snf7D+Pep4	GFP-Atg8	57.504	50.474	53.931	50.5793	47.3137	40.2671	48.9465	2.3091			+Pep4	64.6165	3.0139
	GFP	58.852	45.327	36.356
vps4D+0	GFP-Atg8	65.735	53.204	66.674	33.5272	30.2288	22.7022	31.878	2.33226		p values
	GFP	33.155	23.051	19.582							WT+O:WT+Pep4	0.980242	ns
vps4D+Pep4	GFP-Atg8	65.988	51.622	60.202	43.9025	40.996	34.1515	42.4493	2.05523		vps21D+0:vps21D+Pep4	0.0256555	*
	GFP	51.643	35.867	31.223							snf7D+0:snf7D+Pep4	0.0313592	*
pep4D+0	GFP-Atg8	67.8	49.617	62.43	3.66445	7.06339	5.6036	5.36392	2.40341		vps4D+0:vps4D+Pep4	0.0406198	*
	GFP	2.579	3.771	3.706							pep4D+0:pep4D+Pep4	0.00210958	***
pep4D+Pep4	GFP-Atg8	40.793	27.358	36.934	62.4854	66.7477	59.0428	64.6165	3.0139
	GFP	67.946	54.916	53.243
